# Supplementary material for: Public attitudes towards the use of automatic facial recognition technology in criminal justice systems around the world
Source: PLoS One. 2021 Oct 13;16(10):e0258241. doi: 10.1371/journal.pone.0258241 (PMC8513835; doi:10.1371/journal.pone.0258241)
Supplement: S4 File — Australia data. (XLSX) [file pone.0258241.s004.xlsx]

## Sheet: SECTION 1. Background knowledge
Public attitudes towards the use of automatic face recognition technology in criminal justice systems around the world
Ritchie, Cartledge, Growns, Yan, Wang, Guo, Kramer, Edmond, Martire, San Roque, & White
Data Collection Dates: 28th December 2019 - 29th January 2020. Data Collection Location: Australia
			Age Groups										Gender			Ethnicity			Region			Education
		Total	16-24	25-34	35-44	45-54	55-64	65-74	75+	16-34	55+		Male	Female		White	Non-White (including mixed race)		Urban	Rural		No higher education	University education
	Base	1001	165	250	215	178	137	48	8	415	193		439	557		532	174		862	125		399	600
Section 1. Background knowledge
Q1. Identity verification is when a device uses either a password or biometrics (personal characteristics like fingerprints) to identify you as the device’s owner. Which of the following methods of identity verification are you aware of? Please select all that apply. [Allow multiple responses]
	Fingerprints	98.1019	98.1818	98	98.6047	97.191	99.2701	95.8333	100	98.0723	98.4456		97.7221	98.3842		98.6842	98.2759		98.3759	96		98.4962	97.8333
	Iris / eye scanning	88.012	83.0303	84.4	89.7674	93.2584	89.0511	91.6667	100	83.8554	90.1554		89.2938	86.8941		90.7895	81.6092		88.3991	84		86.4662	89
	Password	98.1019	96.9697	97.6	98.6047	99.4382	97.0803	100	100	97.3494	97.9275		97.7221	98.3842		99.0602	96.5517		98.2599	96.8		99.2481	97.3333
	Voice recgnition	87.8122	84.8485	85.6	90.6977	89.8876	89.0511	87.5	75	85.3012	88.0829		86.1048	89.228		89.0977	86.7816		88.3991	84		88.2206	87.5
	Face recognition / face scanning	95.4046	98.7879	95.2	93.4884	94.9438	94.8905	95.8333	100	96.6265	95.3368		92.7107	97.4865		95.6767	96.5517		95.4756	95.2		96.2406	94.8333
	Other (please specify)	7.79221	3.0303	7.2	3.72093	7.86517	14.5985	22.9167	25	5.54217	17.0984		9.33941	6.28366		9.21053	4.02299		7.19258	9.6		8.77193	7.16667
	None	0	0	0	0	0	0	0	0	0	0		0	0		0	0		0	0		0	0
Q2. Which of the following methods of identity verification do you currently use? Please select all that apply. [Allow multiple responses]
	Fingerprints	59.1409	76.9697	64.8	58.6047	55.0562	45.2555	31.25	25	69.6386	40.9326		61.0478	57.6302		58.4586	68.9655		61.4849	47.2		57.6441	60.1667
	Iris / eye scanning	5.99401	6.06061	5.6	6.04651	8.42697	4.37956	4.16667	0	5.78313	4.14508		8.42825	4.12926		5.45113	7.47126		6.2645	4		7.01754	5.33333
	Password	95.3047	96.3636	94.4	97.2093	94.9438	93.4307	93.75	100	95.1807	93.7824		93.8497	96.4093		96.4286	91.954		95.4756	93.6		95.7393	95
	Voice recgnition	20.5794	10.9091	15.6	22.7907	21.9101	32.1168	29.1667	37.5	13.7349	31.6062		15.9453	24.237		20.3008	18.3908		20.0696	24		21.0526	20.1667
	Face recognition / face scanning	30.3696	37.5758	29.6	33.9535	28.0899	25.5474	18.75	12.5	32.7711	23.3161		29.8405	30.7002		29.1353	37.3563		31.2065	26.4		30.5764	30.1667
	Other (please specify)	3.4965	0.606061	4.8	1.39535	1.68539	5.83942	10.4167	37.5	3.13253	8.29016		3.64465	3.05206		3.7594	2.87356		3.13225	4.8		3.25815	3.66667
	None	1.3986	0.606061	1.2	0.465116	2.24719	2.18978	4.16667	0	0.963855	2.59067		1.59453	1.25673		1.50376	0.574713		1.50812	0.8		1.00251	1.66667
Q3. In an ideal world, which of these would you like to rely on for identity verification? Please select all that apply. [Allow multiple responses]
	Fingerprints	58.4416	66.0606	59.6	57.6744	49.4382	55.4745	66.6667	87.5	62.1687	59.5855		55.1253	61.2208		57.5188	57.4713		58.3527	57.6		61.1529	56.5
	Iris / eye scanning	47.4525	41.8182	42.8	43.7209	53.3708	61.3139	43.75	62.5	42.4096	56.9948		50.5695	45.4219		45.3008	44.8276		47.0998	48		49.3734	46.1667
	Password	52.9471	52.7273	62.4	51.1628	44.9438	47.4453	56.25	62.5	58.5542	50.2591		57.631	49.1921		55.8271	47.1264		53.3643	48.8		52.1303	53.6667
	Voice recgnition	25.7742	20.6061	20.8	26.9767	28.6517	29.1971	41.6667	37.5	20.7229	32.6425		24.1458	27.1095		25.3759	21.8391		26.1021	23.2		26.5664	25.1667
	Face recognition / face scanning	47.5524	46.6667	37.6	50.6977	51.6854	50.365	60.4167	75	41.2048	53.886		48.2916	47.2172		46.4286	42.5287		47.0998	49.6		54.386	42.8333
	Other (please specify)	3.6963	0.606061	2.4	3.25581	2.80899	8.0292	12.5	12.5	1.68675	9.32642		4.10023	3.2316		3.57143	3.44828		3.01624	6.4		4.01003	3.5
	None	2.2977	1.21212	1.6	3.25581	2.80899	2.91971	2.08333	0	1.44578	2.59067		2.2779	2.1544		2.06767	2.87356		2.20418	3.2		1.75439	2.66667
Facial recognition technology description
Facial recognition technology is a biometric system which aims to identify or observe individuals by detecting features associated with a human face. A digital representation of the face is created which can then be compared against a database of stored images. This digital representation may be used to infer characteristics of individuals, and can be matched with similar images to verify a perso…
Q4. How aware are you of the use and adoption of facial recognition systems in your country?
	I am aware and know a lot about it	7.89211	7.87879	11.6	4.65116	6.74157	5.83942	14.5833	0	10.1205	7.77202		10.0228	6.28366		6.57895	13.2184		8.46868	4.8		4.7619	10
	I am aware and I know a little about it	55.3447	48.4848	50.8	61.8605	58.9888	56.9343	52.0833	75	49.8795	56.4767		61.2756	50.6284		54.5113	53.4483		55.6845	52.8		54.6366	55.8333
	I am aware but I don't know anything about it	30.0699	34.5455	30.8	25.1163	28.0899	34.3066	29.1667	25	32.2892	32.6425		23.4624	35.1885		31.9549	25.2874		29.0023	36.8		32.0802	28.6667
	I am not aware of the use and adoption of facial recognition systems at all	6.69331	9.09091	6.8	8.37209	6.17978	2.91971	4.16667	0	7.71084	3.10881		5.23918	7.89946		6.95489	8.04598		6.84455	5.6		8.5213	5.5

## Sheet: SECTION 2. Use of FR tech
Public attitudes towards the use of automatic face recognition technology in criminal justice systems around the world
Ritchie, Cartledge, Growns, Yan, Wang, Guo, Kramer, Edmond, Martire, San Roque, & White
Data Collection Dates: 28th December 2019 - 29th January 2020
			Age Groups										Gender			Ethnicity			Region			Education
		Total	16-24	25-34	35-44	45-54	55-64	65-74	75+	16-34	55+		Male	Female		White	Non-White (including mixed race)		Urban	Rural		No higher education	University education
	Base	1001	165	250	215	178	137	48	8	415	193		439	557		532	174		862	125		399	600
Section 2. Use of facial recognition technology
Q5. In which of the following ways do you think facial recognition technology is currently being used by the police in your country? Please select all that apply. [Allow multiple responses]
	In their day to day policing	21.0789	9.69697	22.4	19.0698	26.9663	27.7372	16.6667	50	17.3494	25.9067		22.3235	20.1077		19.7368	20.1149		20.7657	23.2		23.0576	19.6667
	In criminal investigations	72.6274	80	71.6	70.2326	72.4719	70.8029	70.8333	62.5	74.9398	70.4663		71.754	73.6086		72.1805	74.1379		71.2297	82.4		74.1855	71.6667
	To search for people who have committed a crime	70.9291	80	69.2	68.3721	74.7191	64.9635	64.5833	62.5	73.494	64.7668		68.3371	73.07		68.985	73.5632		70.9977	68.8		75.188	68
	To search for people irrespective of whether or not they have committed a crime	17.2827	20	22	11.6279	14.6067	16.7883	18.75	25	21.2048	17.6166		17.0843	17.4147		15.4135	21.8391		17.2854	15.2		19.7995	15.5
	To search for missing persons	57.4426	72.1212	61.2	52.5581	60.1124	43.7956	39.5833	50	65.5422	43.0052		51.2528	62.4776		56.015	60.3448		57.0766	60		61.4035	54.8333
	To track citizens	16.4835	20	20.4	12.093	14.6067	15.3285	10.4167	37.5	20.241	15.0259		17.3121	15.7989		14.4737	24.7126		16.5893	16.8		17.0426	16.1667
	To automate police work	21.3786	21.8182	27.6	16.7442	17.4157	19.708	22.9167	50	25.3012	21.7617		23.918	19.3896		21.6165	22.9885		22.2738	15.2		20.5514	22
	I don't know	15.5844	11.5152	15.2	17.2093	14.6067	18.2482	18.75	25	13.7349	18.6528		14.3508	16.3375		16.5414	12.069		16.0093	12.8		14.787	16.1667
	Other (please specify)	2.2977	0.606061	2	0.930233	2.24719	4.37956	10.4167	0	1.44578	5.69948		2.2779	2.33393		1.69173	4.02299		2.32019	2.4		2.25564	2.33333
Q5_1. To what extent do you agree with facial recognition technology being used by the police in your country in their day to day policing? Please answer using the scale 1 do not agree at all to 6 strongly agree
	1	21.5784	20	25.2	18.6047	20.7865	21.8978	25	12.5	23.1325	22.2798		23.6902	19.9282		22.5564	22.9885		21.9258	19.2		17.7945	24.1667
	2	19.8801	32.1212	18.4	21.8605	16.2921	10.9489	16.6667	12.5	23.8554	12.4352		21.4123	18.4919		22.1805	18.9655		20.4176	16.8		20.802	19.3333
	3	21.0789	23.6364	22.4	20.4651	17.9775	24.8175	10.4167	12.5	22.8916	20.7254		17.0843	24.237		20.4887	24.7126		21.1137	20.8		22.5564	19.8333
	4	13.986	13.9394	14.8	13.4884	15.1685	13.1387	10.4167	12.5	14.4578	12.4352		13.6674	14.1831		12.0301	18.3908		13.8051	15.2		12.0301	15.3333
	5	9.29071	6.06061	10.8	10.6977	9.55056	9.48905	4.16667	12.5	8.91566	8.29016		10.9339	8.07899		8.64662	8.62069		9.74478	6.4		10.5263	8.5
	6	14.1858	4.24242	8.4	14.8837	20.2247	19.708	33.3333	37.5	6.74699	23.8342		13.2118	15.0808		14.0977	6.32184		12.993	21.6		16.2907	12.8333
	1-3 do not agree	62.5375	75.7576	66	60.9302	55.0562	57.6642	52.0833	37.5	69.8795	55.4404		62.1868	62.6571		65.2256	66.6667		63.4571	56.8		61.1529	63.3333
	4-6 agree	37.4625	24.2424	34	39.0698	44.9438	42.3358	47.9167	62.5	30.1205	44.5596		37.8132	37.3429		34.7744	33.3333		36.5429	43.2		38.8471	36.6667
Q5_2. To what extent do you agree with facial recognition technology being used by the police in your country in criminal investigations? Please answer using the scale 1 do not agree at all to 6 strongly agree
	1	1.5984	0.606061	2.4	1.86047	1.1236	2.18978	0	0	1.68675	1.5544		2.73349	0.718133		1.69173	2.29885		1.50812	1.6		1.75439	1.5
	2	2.997	3.0303	4.4	1.39535	3.93258	2.18978	2.08333	0	3.85542	2.07254		4.32802	1.97487		3.94737	2.87356		3.01624	3.2		2.50627	3.33333
	3	6.69331	4.84848	9.2	6.04651	6.17978	5.83942	4.16667	25	7.46988	6.21762		6.83371	6.4632		7.70677	4.02299		6.96056	4.8		4.7619	8
	4	13.4865	23.0303	16	9.76744	10.1124	8.0292	12.5	12.5	18.7952	9.32642		14.5786	12.3878		13.1579	12.069		14.1531	9.6		12.0301	14.5
	5	23.2767	25.4545	27.6	23.7209	21.3483	20.438	8.33333	12.5	26.747	17.0984		24.8292	22.0826		25.3759	24.7126		24.478	16.8		21.5539	24.3333
	6	51.9481	43.0303	40.4	57.2093	57.3034	61.3139	72.9167	50	41.4458	63.7306		46.697	56.3734		48.1203	54.023		49.884	64		57.3935	48.3333
	1-3 do not agree	11.2887	8.48485	16	9.30233	11.236	10.219	6.25	25	13.012	9.84456		13.8952	9.15619		13.3459	9.1954		11.4849	9.6		9.02256	12.8333
	4-6 agree	88.7113	91.5152	84	90.6977	88.764	89.781	93.75	75	86.988	90.1554		86.1048	90.8438		86.6541	90.8046		88.5151	90.4		90.9774	87.1667
Q5_3. To what extent do you agree with facial recognition technology being used by the police in your country to search for people who have committed a crime? Please answer using the scale 1 do not agree at all to 6 strongly agree
	1	2.6973	1.81818	4.4	1.86047	2.24719	2.91971	2.08333	0	3.37349	2.59067		3.64465	1.97487		3.38346	2.87356		2.66821	2.4		2.50627	2.83333
	2	2.997	1.81818	2.8	4.18605	2.80899	2.91971	4.16667	0	2.40964	3.10881		4.10023	2.1544		4.13534	1.72414		3.13225	1.6		2.50627	3.33333
	3	4.995	3.0303	7.2	2.7907	6.74157	4.37956	4.16667	12.5	5.54217	4.66321		5.23918	4.66786		5.82707	2.87356		5.33643	2.4		2.00501	6.83333
	4	11.4885	17.5758	14	9.30233	7.86517	8.0292	10.4167	12.5	15.4217	8.80829		14.123	8.97666		11.4662	10.3448		12.297	6.4		9.52381	12.8333
	5	23.0769	25.4545	23.2	26.5116	20.2247	20.438	14.5833	37.5	24.0964	19.6891		24.8292	21.9031		24.2481	24.7126		23.6659	20		22.0551	23.8333
	6	54.7453	50.303	48.4	55.3488	60.1124	61.3139	64.5833	37.5	49.1566	61.1399		48.0638	60.3232		50.9398	57.4713		52.9002	67.2		61.4035	50.3333
	1-3 do not agree	10.6893	6.66667	14.4	8.83721	11.7978	10.219	10.4167	12.5	11.3253	10.3627		12.9841	8.79713		13.3459	7.47126		11.1369	6.4		7.01754	13
	4-6 agree	89.3107	93.3333	85.6	91.1628	88.2022	89.781	89.5833	87.5	88.6747	89.6373		87.0159	91.2029		86.6541	92.5287		88.8631	93.6		92.9825	87
Q5_4. To what extent do you agree with facial recognition technology being used by the police in your country to search for people irrespective of whether or not they have committed a crime? Please answer using the scale 1 do not agree at all to 6 strongly agree
	1	39.2607	32.1212	41.6	35.814	44.9438	41.6058	43.75	12.5	37.8313	40.9326		44.1913	35.368		43.2331	35.0575		39.5592	36		36.5915	40.8333
	2	19.1808	26.0606	20.8	17.6744	15.7303	18.2482	12.5	0	22.8916	16.0622		18.2232	19.7487		20.1128	16.092		19.7216	17.6		18.5464	19.6667
	3	13.986	12.7273	12.8	18.1395	10.1124	18.2482	8.33333	12.5	12.7711	15.544		13.2118	14.5422		13.7218	17.2414		14.1531	13.6		15.2882	13.1667
	4	11.6883	19.3939	11.6	11.6279	10.1124	2.91971	14.5833	25	14.6988	6.73575		10.0228	13.1059		8.08271	16.6667		11.6009	12		11.2782	12
	5	5.89411	4.84848	4.8	9.30233	5.61798	4.37956	2.08333	25	4.81928	4.66321		5.92255	5.9246		5.26316	7.47126		5.80046	7.2		6.26566	5.66667
	6	9.99001	4.84848	8.4	7.44186	13.4831	14.5985	18.75	25	6.98795	16.0622		8.42825	11.3106		9.58647	7.47126		9.16473	13.6		12.0301	8.66667
	1-3 do not agree	72.4276	70.9091	75.2	71.6279	70.7865	78.1022	64.5833	25	73.494	72.5389		75.6264	69.6589		77.0677	68.3908		73.4339	67.2		70.4261	73.6667
	4-6 agree	27.5724	29.0909	24.8	28.3721	29.2135	21.8978	35.4167	75	26.506	27.4611		24.3736	30.3411		22.9323	31.6092		26.5661	32.8		29.5739	26.3333
Q5_5. To what extent do you agree with facial recognition technology being used by the police in your country to search for missing persons? Please answer using the scale 1 do not agree at all to 6 strongly agree
	1	3.3966	1.81818	4.4	3.72093	3.37079	4.37956	0	0	3.37349	3.10881		5.46697	1.79533		3.7594	2.87356		3.24826	3.2		2.25564	4.16667
	2	4.2957	5.45455	3.6	5.11628	2.24719	5.10949	4.16667	12.5	4.33735	5.18135		4.10023	4.12926		5.26316	4.02299		4.29234	4.8		5.51378	3.5
	3	7.49251	8.48485	8	6.04651	5.61798	7.29927	14.5833	12.5	8.19277	9.32642		10.4784	5.20646		7.89474	4.5977		7.42459	7.2		4.51128	9.5
	4	14.2857	13.3333	19.2	13.4884	12.9213	10.219	12.5	12.5	16.8675	10.8808		14.8064	13.6445		15.2256	12.069		14.9652	9.6		11.7794	16
	5	20.4795	23.6364	20.4	20.9302	21.9101	18.9781	8.33333	12.5	21.6867	16.0622		23.4624	18.3124		20.3008	23.5632		20.6497	21.6		19.2982	21.1667
	6	50.05	47.2727	44.4	50.6977	53.9326	54.0146	60.4167	50	45.5422	55.4404		41.6856	56.912		47.5564	52.8736		49.42	53.6		56.6416	45.6667
	1-3 do not agree	15.1848	15.7576	16	14.8837	11.236	16.7883	18.75	25	15.9036	17.6166		20.0456	11.1311		16.9173	11.4943		14.9652	15.2		12.2807	17.1667
	4-6 agree	84.8152	84.2424	84	85.1163	88.764	83.2117	81.25	75	84.0964	82.3834		79.9544	88.8689		83.0827	88.5057		85.0348	84.8		87.7193	82.8333
Q5_6. To what extent do you agree with facial recognition technology being used by the police in your country to track citizens? Please answer using the scale 1 do not agree at all to 6 strongly agree
	1	51.8482	46.0606	48.4	50.6977	57.3034	58.3942	58.3333	37.5	47.4699	57.513		56.9476	47.7558		54.8872	47.1264		51.9722	48.8		48.8722	53.6667
	2	16.3836	18.7879	20	16.2791	14.0449	13.8686	8.33333	0	19.5181	11.9171		14.5786	17.5943		17.1053	14.3678		16.8213	14.4		18.797	14.8333
	3	11.5884	13.9394	10	11.6279	12.9213	9.48905	12.5	12.5	11.5663	10.3627		11.1617	12.0287		10.1504	16.092		11.3689	12.8		11.7794	11.5
	4	8.19181	10.303	11.2	8.37209	5.61798	5.10949	4.16667	0	10.8434	4.66321		7.51708	8.79713		6.76692	12.069		8.35267	8		6.26566	9.5
	5	4.1958	4.84848	4.4	5.5814	1.1236	4.37956	4.16667	12.5	4.57831	4.66321		3.64465	4.66786		4.13534	4.5977		4.40835	3.2		3.00752	5
	6	7.79221	6.06061	6	7.44186	8.98876	8.75912	12.5	37.5	6.0241	10.8808		6.15034	9.15619		6.95489	5.74713		7.07657	12.8		11.2782	5.5
	1-3 do not agree	79.8202	78.7879	78.4	78.6047	84.2697	81.7518	79.1667	50	78.5542	79.7927		82.6879	77.3788		82.1429	77.5862		80.1624	76		79.4486	80
	4-6 agree	20.1798	21.2121	21.6	21.3953	15.7303	18.2482	20.8333	50	21.4458	20.2073		17.3121	22.6212		17.8571	22.4138		19.8376	24		20.5514	20
Q5_7. To what extent do you agree with facial recognition technology being used by the police in your country to automate police work? Please answer using the scale 1 do not agree at all to 6 strongly agree
	1	25.6743	21.2121	22.8	26.5116	26.9663	30.6569	33.3333	25	22.1687	31.0881		27.1071	24.5961		28.3835	23.5632		24.826	29.6		21.5539	28.3333
	2	18.3816	21.2121	19.6	16.2791	18.5393	18.2482	12.5	12.5	20.241	16.5803		19.1344	17.7738		19.3609	18.3908		18.9095	15.2		20.0501	17.3333
	3	22.8771	27.2727	24.8	21.8605	19.1011	23.3577	16.6667	12.5	25.7831	21.2435		22.3235	22.9803		22.3684	22.4138		23.4339	20		22.0551	23.3333
	4	14.8851	20	15.6	14.4186	13.4831	11.6788	12.5	0	17.3494	11.399		13.8952	15.7989		14.6617	20.1149		15.0812	14.4		16.2907	14
	5	7.89211	6.66667	8.4	8.83721	8.42697	5.83942	8.33333	12.5	7.71084	6.73575		7.97267	7.89946		6.76692	9.1954		8.00464	7.2		7.76942	8
	6	10.2897	3.63636	8.8	12.093	13.4831	10.219	16.6667	37.5	6.74699	12.9534		9.5672	10.9515		8.45865	6.32184		9.74478	13.6		12.2807	9
	1-3 do not agree	66.9331	69.697	67.2	64.6512	64.6067	72.2628	62.5	50	68.1928	68.9119		68.5649	65.3501		70.1128	64.3678		67.1694	64.8		63.6591	69
	4-6 agree	33.0669	30.303	32.8	35.3488	35.3933	27.7372	37.5	50	31.8072	31.0881		31.4351	34.6499		29.8872	35.6322		32.8306	35.2		36.3409	31
Q6. In which of the following ways do you think facial recognition technology is currently being used by the government in your country? Please select all that apply. [Allow multiple responses]
	To search for people who have committed a crime	60.1399	61.2121	60.8	59.5349	62.3596	58.3942	54.1667	50	60.9639	56.9948		58.3144	61.7594		58.8346	65.5172		60.4408	57.6		61.1529	59.3333
	To search for people irrespective of whether or not they have committed a crime	25.2747	26.0606	28.8	24.186	26.4045	18.9781	22.9167	25	27.7108	20.2073		26.6515	24.237		23.3083	31.6092		25.7541	22.4		23.8095	26.1667
	To search for missing persons	44.2557	49.697	45.6	43.7209	44.382	37.2263	41.6667	37.5	47.2289	38.342		41.4579	46.4991		40.9774	53.4483		44.7796	40.8		48.1203	41.5
	To track citizens	30.7692	37.5758	35.6	26.0465	29.7753	24.0876	29.1667	12.5	36.3855	24.8705		28.246	32.8546		29.5113	36.2069		30.5104	34.4		30.3258	31.1667
	To verify identity when accessing government websites	28.0719	31.5152	25.2	26.0465	29.7753	29.927	29.1667	25	27.7108	29.5337		23.0068	32.316		27.2556	29.3103		28.0742	28.8		30.8271	26.1667
	To prevent fraud when applying for identity documents e.g. passports	62.6374	64.8485	64.4	57.6744	67.4157	59.1241	62.5	50	64.5783	59.5855		55.1253	68.4022		63.5338	64.3678		62.181	67.2		65.1629	61
	As evidence identifying people in CCTV images in criminal trials	64.5355	69.0909	68.8	62.7907	0	56.9343	58.3333	62.5	68.9157	57.513		60.1367	67.8636		61.0902	68.3908		64.8492	64.8		67.4185	62.5
	As evidence identifying people in other digital images (e.g. social media images) in criminal trials	52.2478	61.8182	54	50.2326	52.809	42.3358	47.9167	37.5	57.1084	43.5233		47.836	55.8348		50.3759	58.046		52.0882	54.4		55.8897	50
	I don't know	18.3816	16.9697	14.8	21.3953	19.1011	21.1679	16.6667	25	15.6627	20.2073		17.7677	18.851		18.609	14.9425		18.2135	17.6		19.2982	17.8333
	Other (please specify)	3.2967	0.606061	2.4	2.7907	2.80899	8.0292	8.33333	0	1.68675	7.77202		3.87244	2.87253		4.88722	0.574713		3.36427	2.4		3.25815	3.33333
Q6_1. To what extent do you agree with facial recognition technology being used by the government in your country to search for people who have committed a crime? Please answer using the scale 1 do not agree at all to 6 strongly agree
	1	6.89311	4.24242	6.8	6.04651	8.42697	9.48905	8.33333	0	5.78313	8.80829		8.42825	5.74506		7.14286	5.17241		6.61253	8		6.26566	7.33333
	2	5.79421	8.48485	6	4.65116	2.80899	8.0292	6.25	0	6.98795	7.25389		5.69476	5.74506		7.89474	2.87356		5.80046	6.4		5.01253	6.33333
	3	9.29071	12.1212	10.8	7.44186	7.86517	8.0292	4.16667	37.5	11.3253	8.29016		10.0228	8.79713		8.83459	12.069		9.62877	7.2		8.5213	9.66667
	4	11.988	15.7576	16	13.0233	8.98876	3.64964	10.4167	0	15.9036	5.18135		15.0342	9.33573		13.9098	8.62069		12.413	9.6		10.5263	13
	5	20.7792	21.8182	24.4	20.4651	21.3483	16.7883	8.33333	25	23.3735	15.0259		21.8679	20.1077		20.6767	25.8621		21.4617	16.8		18.0451	22.6667
	6	45.2547	37.5758	36	48.3721	50.5618	54.0146	62.5	37.5	36.6265	55.4404		38.9522	50.2693		41.5414	45.4023		44.0835	52		51.6291	41
	1-3 do not agree	21.978	24.8485	23.6	18.1395	19.1011	25.5474	18.75	37.5	24.0964	24.3523		24.1458	20.2873		23.8722	20.1149		22.0418	21.6		19.7995	23.3333
	4-6 agree	78.022	75.1515	76.4	81.8605	80.8989	74.4526	81.25	62.5	75.9036	75.6477		75.8542	79.7127		76.1278	79.8851		77.9582	78.4		80.2005	76.6667
Q6_2. To what extent do you agree with facial recognition technology being used by the government in your country to search for people irrespective of whether or not they have committed a crime? Please answer using the scale 1 do not agree at all to 6 strongly agree
	1	41.958	35.7576	39.6	39.5349	47.191	48.1752	50	37.5	38.0723	48.1865		45.1025	39.4973		45.6767	36.7816		41.6473	43.2		39.3484	43.5
	2	19.8801	24.8485	21.2	20.4651	17.9775	16.7883	10.4167	12.5	22.6506	15.0259		20.0456	19.5691		21.8045	16.6667		21.1137	12		22.3058	18.3333
	3	14.7852	16.9697	16	15.814	8.98876	16.0584	14.5833	12.5	16.3855	15.544		13.2118	15.9785		12.594	17.8161		14.6172	17.6		13.7845	15.5
	4	10.5894	11.5152	11.2	8.83721	12.9213	7.29927	12.5	12.5	11.3253	8.80829		9.79499	11.3106		9.02256	13.7931		10.3248	12		10.7769	10.5
	5	6.09391	6.06061	7.6	8.37209	3.93258	2.91971	2.08333	25	6.98795	3.62694		5.01139	7.0018		3.94737	8.62069		6.03248	7.2		5.76441	6.33333
	6	6.69331	4.84848	4.4	6.97674	8.98876	8.75912	10.4167	0	4.57831	8.80829		6.83371	6.64273		6.95489	6.32184		6.2645	8		8.02005	5.83333
	1-3 do not agree	76.6234	77.5758	76.8	75.814	74.1573	81.0219	75	62.5	77.1084	78.7565		78.3599	75.0449		80.0752	71.2644		77.3782	72.8		75.4386	77.3333
	4-6 agree	23.3766	22.4242	23.2	24.186	25.8427	18.9781	25	37.5	22.8916	21.2435		21.6401	24.9551		19.9248	28.7356		22.6218	27.2		24.5614	22.6667
Q6_3. To what extent do you agree with facial recognition technology being used by the government in your country to search for missing persons? Please answer using the scale 1 do not agree at all to 6 strongly agree
	1	7.09291	4.84848	7.2	5.11628	7.30337	9.48905	16.6667	0	6.26506	10.8808		9.79499	5.02693		8.27068	3.44828		6.84455	8		5.26316	8.33333
	2	5.89411	7.87879	5.6	8.37209	3.37079	3.64964	4.16667	12.5	6.50602	4.14508		6.37813	5.386		6.95489	2.87356		6.14849	4.8		6.01504	5.83333
	3	10.6893	12.7273	14	6.51163	10.1124	9.48905	10.4167	12.5	13.494	9.84456		13.2118	8.79713		11.8421	10.3448		10.6729	8.8		9.27318	11.6667
	4	13.6863	13.3333	17.2	15.814	8.42697	13.1387	8.33333	12.5	15.6627	11.9171		15.9453	11.8492		12.782	17.8161		13.8051	13.6		12.0301	14.8333
	5	18.8811	21.2121	16.8	18.6047	22.4719	18.9781	8.33333	25	18.5542	16.5803		17.9954	19.5691		19.7368	17.2414		19.6056	16		16.5414	20.3333
	6	43.7562	40	39.2	45.5814	48.3146	45.2555	52.0833	37.5	39.5181	46.6321		36.6743	49.3716		40.4135	48.2759		42.9234	48.8		50.8772	39
	1-3 do not agree	23.6763	25.4545	26.8	20	20.7865	22.6277	31.25	25	26.2651	24.8705		29.385	19.2101		27.0677	16.6667		23.6659	21.6		20.5514	25.8333
	4-6 agree	76.3237	74.5455	73.2	80	79.2135	77.3723	68.75	75	73.7349	75.1295		70.615	80.7899		72.9323	83.3333		76.3341	78.4		79.4486	74.1667
Q6_4. To what extent do you agree with facial recognition technology being used by the government in your country to track citizens? Please answer using the scale 1 do not agree at all to 6 strongly agree
	1	51.2488	42.4242	51.2	49.3023	55.0562	58.3942	56.25	50	47.7108	57.513		55.3531	47.9354		54.3233	45.977		51.1601	50.4		47.8697	53.3333
	2	16.983	19.3939	19.2	18.6047	14.6067	13.1387	12.5	0	19.2771	12.4352		16.1731	17.5943		18.4211	14.3678		17.7494	12.8		19.0476	15.6667
	3	12.8871	17.5758	10.4	13.4884	11.7978	13.1387	10.4167	12.5	13.253	12.4352		9.5672	15.4399		11.6541	14.9425		12.529	14.4		14.2857	12
	4	6.59341	9.09091	8.4	4.65116	6.17978	4.37956	6.25	0	8.6747	4.66321		6.60592	6.64273		5.07519	9.77011		6.84455	5.6		6.76692	6.5
	5	5.19481	7.87879	5.6	5.11628	3.93258	2.18978	4.16667	25	6.50602	3.62694		6.15034	4.48833		3.94737	10.3448		5.56845	3.2		3.50877	6.33333
	6	7.09291	3.63636	5.2	8.83721	8.42697	8.75912	10.4167	12.5	4.57831	9.32642		6.15034	7.89946		6.57895	4.5977		6.14849	13.6		8.5213	6.16667
	1-3 do not agree	81.1189	79.3939	80.8	81.3953	81.4607	84.6715	79.1667	62.5	80.241	82.3834		81.0934	80.9695		84.3985	75.2874		81.4385	77.6		81.203	81
	4-6 agree	18.8811	20.6061	19.2	18.6047	18.5393	15.3285	20.8333	37.5	19.759	17.6166		18.9066	19.0305		15.6015	24.7126		18.5615	22.4		18.797	19
Q6_5. To what extent do you agree with facial recognition technology being used by the government in your country to verify identity when accessing government websites? Please answer using the scale 1 do not agree at all to 6 strongly agree
	1	17.982	12.7273	20.8	16.7442	15.7303	24.8175	18.75	0	17.5904	22.2798		20.0456	16.5171		19.7368	14.9425		17.5174	20.8		13.5338	21
	2	12.8871	11.5152	17.2	13.4884	8.42697	12.4088	10.4167	12.5	14.9398	11.9171		16.6287	9.87433		14.6617	13.2184		13.6891	8.8		11.7794	13.6667
	3	18.2817	23.0303	17.6	17.2093	18.5393	13.1387	20.8333	37.5	19.759	16.0622		18.2232	17.7738		17.8571	21.8391		18.0974	18.4		17.7945	18.6667
	4	16.2837	21.2121	19.6	15.3488	14.0449	11.6788	10.4167	0	20.241	10.8808		14.5786	17.7738		14.0977	21.2644		17.4014	10.4		15.0376	17
	5	14.985	13.9394	13.6	17.6744	17.4157	13.1387	8.33333	25	13.7349	12.4352		13.8952	15.9785		14.6617	13.7931		14.8492	16		15.0376	14.8333
	6	19.5804	17.5758	11.2	19.5349	25.8427	24.8175	31.25	25	13.7349	26.4249		16.6287	22.0826		18.985	14.9425		18.4455	25.6		26.817	14.8333
	1-3 do not agree	49.1508	47.2727	55.6	47.4419	42.6966	50.365	50	50	52.2892	50.2591		54.8975	44.1652		52.2556	50		49.3039	48		43.1078	53.3333
	4-6 agree	50.8492	52.7273	44.4	52.5581	57.3034	49.635	50	50	47.7108	49.7409		45.1025	55.8348		47.7444	50		50.6961	52		56.8922	46.6667
Q6_6. To what extent do you agree with facial recognition technology being used by the government in your country to prevent fraud when applying for identity docuemnts e.g. passports? Please answer using the scale 1 do not agree at all to 6 strongly agree
	1	5.79421	3.63636	6	5.5814	6.17978	9.48905	2.08333	0	5.06024	7.25389		7.74487	4.3088		6.57895	5.74713		5.80046	5.6		5.26316	6.16667
	2	5.49451	5.45455	7.6	6.51163	3.93258	2.91971	4.16667	0	6.74699	3.10881		7.0615	4.3088		7.70677	2.29885		5.68445	4		4.51128	6.16667
	3	7.09291	7.87879	8.8	5.11628	5.61798	7.29927	8.33333	12.5	8.43373	7.77202		8.42825	5.9246		7.14286	5.74713		7.07657	7.2		7.01754	7.16667
	4	14.1858	21.2121	18.4	12.093	11.236	6.56934	10.4167	12.5	19.5181	7.77202		15.9453	12.7469		12.406	17.2414		15.1972	8.8		11.5288	15.8333
	5	23.2767	29.0909	24	24.6512	20.7865	18.2482	14.5833	37.5	26.0241	18.1347		22.779	23.5189		21.9925	29.3103		23.5499	22.4		22.3058	24
	6	44.1558	32.7273	35.2	46.0465	52.2472	55.4745	60.4167	37.5	34.2169	55.9585		38.041	49.1921		44.1729	39.6552		42.6914	52		49.3734	40.6667
	1-3 do not agree	18.3816	16.9697	22.4	17.2093	15.7303	19.708	14.5833	12.5	20.241	18.1347		23.2346	14.5422		21.4286	13.7931		18.5615	16.8		16.792	19.5
	4-6 agree	81.6184	83.0303	77.6	82.7907	84.2697	80.292	85.4167	87.5	79.759	81.8653		76.7654	85.4578		78.5714	86.2069		81.4385	83.2		83.208	80.5
Q6_7. To what extent do you agree with facial recognition technology being used by the government in your country as evidence identifying people in CCTV images in criminal trials? Please answer using the scale 1 do not agree at all to 6 strongly agree
	1	5.99401	3.0303	6.8	5.11628	6.74157	8.75912	4.16667	12.5	5.3012	7.77202		7.51708	4.8474		7.5188	4.02299		5.56845	8		4.7619	6.83333
	2	5.79421	9.09091	7.2	4.18605	5.05618	2.18978	8.33333	0	7.95181	3.62694		7.28929	4.66786		7.33083	3.44828		5.56845	7.2		5.51378	6
	3	10.6893	12.1212	11.2	9.30233	10.1124	10.219	10.4167	25	11.5663	10.8808		11.8451	9.69479		10.1504	10.9195		11.1369	7.2		9.52381	11.5
	4	15.7842	20.6061	17.2	18.1395	9.55056	15.3285	8.33333	0	18.5542	12.9534		17.5399	14.3627		15.7895	20.1149		16.7053	10.4		13.0326	17.5
	5	19.8801	21.2121	21.6	23.2558	17.9775	16.0584	8.33333	25	21.4458	14.5078		19.8178	19.9282		20.4887	24.1379		20.4176	18.4		20.3008	19.6667
	6	41.8581	33.9394	36	40	50.5618	47.4453	60.4167	37.5	35.1807	50.2591		35.9909	46.4991		38.7218	37.3563		40.6032	48.8		46.8672	38.5
	1-3 do not agree	22.4775	24.2424	25.2	18.6047	21.9101	21.1679	22.9167	37.5	24.8193	22.2798		26.6515	19.2101		25	18.3908		22.2738	22.4		19.7995	24.3333
	4-6 agree	77.5225	75.7576	74.8	81.3953	78.0899	78.8321	77.0833	62.5	75.1807	77.7202		73.3485	80.7899		75	81.6092		77.7262	77.6		80.2005	75.6667
Q6_8. To what extent do you agree with facial recognition technology being used by the government in your country as evidence identifying people in other digital images (e.g. social media images) in criminal trials? Please answer using the scale 1 do not agree at all to 6 strongly agree
	1	11.988	7.87879	11.2	9.30233	15.1685	19.708	8.33333	12.5	9.87952	16.5803		15.262	9.51526		12.9699	8.04598		11.3689	14.4		10.5263	12.8333
	2	10.2897	10.9091	14.4	10.6977	7.30337	4.37956	10.4167	25	13.012	6.73575		11.8451	8.97666		11.4662	8.62069		10.5568	8.8		9.52381	10.8333
	3	12.2877	13.9394	12.4	10.6977	10.1124	15.3285	12.5	12.5	13.012	14.5078		12.7563	11.8492		12.594	12.6437		12.877	8		10.5263	13.3333
	4	17.4825	20.6061	21.6	19.5349	13.4831	12.4088	8.33333	0	21.2048	10.8808		17.5399	17.2352		17.4812	20.1149		17.7494	16.8		15.2882	19
	5	16.4835	17.5758	15.2	18.1395	17.4157	16.0584	8.33333	25	16.1446	14.5078		16.8565	16.3375		16.1654	20.1149		17.4014	10.4		17.2932	16
	6	31.4685	29.0909	25.2	31.6279	36.5169	32.1168	52.0833	25	26.747	36.7876		25.7403	36.0862		29.3233	30.4598		30.0464	41.6		36.8421	28
	1-3 do not agree	34.5654	32.7273	38	30.6977	32.5843	39.4161	31.25	50	35.9036	37.8238		39.8633	30.3411		37.0301	29.3103		34.8028	31.2		30.5764	37
	4-6 agree	65.4346	67.2727	62	69.3023	67.4157	60.5839	68.75	50	64.0964	62.1762		60.1367	69.6589		62.9699	70.6897		65.1972	68.8		69.4236	63
Q7. In which of the following ways do you think facial recognition technology is currently being used by private companies in your country? Please select all that apply. [Allow multiple responses]
	To track citizens	25.8741	30.303	33.2	23.2558	25.8427	15.3285	16.6667	12.5	32.0482	15.544		30.0683	22.6212		27.6316	23.5632		26.6821	21.6		24.5614	26.6667
	To track people behaving antisocially	30.0699	27.2727	26.4	28.8372	38.2022	32.8467	27.0833	25	26.747	31.0881		32.1185	28.5458		30.2632	23.5632		30.1624	29.6		29.3233	30.5
	To blacklist people who have previously behaved antisocially	37.7622	33.9394	40.8	36.7442	40.4494	36.4964	33.3333	37.5	38.0723	35.7513		40.0911	35.9066		38.9098	33.908		38.051	35.2		37.0927	38
	To share data between businesses e.g. bars and shops in order to blacklist people	41.4585	53.3333	46.4	36.2791	41.0112	33.5766	22.9167	37.5	49.1566	31.0881		44.4191	39.3178		42.2932	43.6782		41.6473	40.8		41.3534	41.5
	I don't know	43.4565	36.3636	40	46.5116	41.0112	51.0949	56.25	62.5	38.5542	52.8497		36.4465	48.833		43.4211	44.2529		42.6914	48		45.1128	42.3333
	Other (please specify)	2.6973	3.0303	2.8	1.86047	2.80899	3.64964	2.08333	0	2.89157	3.10881		3.64465	1.79533		3.19549	1.14943		2.66821	1.6		2.25564	3
Q7_1. To what extent do you agree with facial recognition technology being used by private companies in your country to track citizens? Please answer using the scale 1 do not agree at all to 6 strongly agree
	1	69.1309	60.6061	66.4	67.907	74.1573	78.1022	77.0833	50	64.0964	76.6839		68.1093	70.1975		73.4962	60.9195		68.4455	71.2		67.4185	70.1667
	2	13.1868	19.3939	13.6	13.4884	11.236	8.0292	8.33333	25	15.9036	8.80829		10.9339	14.5422		12.782	16.092		13.8051	10.4		14.2857	12.5
	3	7.29271	8.48485	7.2	7.44186	7.30337	7.29927	4.16667	0	7.71084	6.21762		6.37813	8.07899		6.20301	9.1954		7.42459	7.2		8.27068	6.66667
	4	5.09491	6.06061	6.4	5.11628	3.93258	2.91971	4.16667	12.5	6.26506	3.62694		6.83371	3.7702		3.7594	7.47126		5.33643	4		3.7594	6
	5	2.997	2.42424	4	4.18605	1.68539	1.45985	4.16667	0	3.37349	2.07254		5.23918	1.25673		2.63158	2.87356		2.90023	4		3.25815	2.83333
	6	2.2977	3.0303	2.4	1.86047	1.68539	2.18978	2.08333	12.5	2.6506	2.59067		2.50569	2.1544		1.12782	3.44828		2.08817	3.2		3.00752	1.83333
	1-3 do not agree	89.6104	88.4848	87.2	88.8372	92.6966	93.4307	89.5833	75	87.7108	91.7098		85.4214	92.8187		92.4812	86.2069		89.6752	88.8		89.9749	89.3333
	4-6 agree	10.3896	11.5152	12.8	11.1628	7.30337	6.56934	10.4167	25	12.2892	8.29016		14.5786	7.18133		7.5188	13.7931		10.3248	11.2		10.0251	10.6667
Q7_2. To what extent do you agree with facial recognition technology being used by private companies in your country to track people behaving antisocially? Please answer using the scale 1 do not agree at all to 6 strongly agree
	1	37.962	36.9697	41.2	34.8837	35.3933	40.146	39.5833	50	39.5181	40.4145		40.5467	36.0862		38.7218	39.0805		37.703	39.2		36.0902	39.3333
	2	15.3846	20	15.6	17.2093	11.7978	10.219	20.8333	0	17.3494	12.4352		14.3508	15.9785		14.4737	18.3908		16.4733	8		16.792	14.3333
	3	17.0829	16.9697	16.4	17.6744	20.2247	17.5182	8.33333	0	16.6265	14.5078		14.3508	19.3896		18.2331	13.2184		16.4733	22.4		17.2932	17
	4	12.6873	13.3333	14.4	11.6279	12.9213	9.48905	10.4167	37.5	13.9759	10.8808		13.4396	11.8492		13.1579	15.5172		12.645	13.6		11.2782	13.6667
	5	8.09191	6.66667	5.6	10.2326	10.1124	10.219	4.16667	0	6.0241	8.29016		9.11162	7.36086		7.5188	6.32184		8.12065	7.2		7.01754	8.66667
	6	8.79121	6.06061	6.8	8.37209	9.55056	12.4088	16.6667	12.5	6.50602	13.4715		8.20046	9.33573		7.89474	7.47126		8.58469	9.6		11.5288	7
	1-3 do not agree	70.4296	73.9394	73.2	69.7674	67.4157	67.8832	68.75	50	73.494	67.3575		69.2483	71.4542		71.4286	70.6897		70.6497	69.6		70.1754	70.6667
	4-6 agree	29.5704	26.0606	26.8	30.2326	32.5843	32.1168	31.25	50	26.506	32.6425		30.7517	28.5458		28.5714	29.3103		29.3503	30.4		29.8246	29.3333
Q7_3. To what extent do you agree with facial recognition technology being used by private companies in your country to blacklist people who have previously behaved antisocially? Please answer using the scale 1 do not agree at all to 6 strongly agree
	1	33.966	30.303	34.8	33.4884	30.8989	40.146	37.5	37.5	33.012	39.3782		33.713	34.2908		35.5263	36.2069		33.4107	36.8		31.8296	35.5
	2	14.0859	18.7879	14.4	13.4884	12.9213	10.219	14.5833	12.5	16.1446	11.399		14.5786	13.6445		13.7218	13.2184		15.0812	7.2		15.5388	13
	3	16.5834	16.3636	13.6	17.6744	21.3483	16.7883	10.4167	12.5	14.6988	15.0259		13.8952	18.851		15.9774	15.5172		16.7053	16.8		16.792	16.5
	4	13.7862	12.1212	19.2	13.4884	10.6742	10.219	10.4167	37.5	16.3855	11.399		14.8064	12.9264		13.9098	14.3678		13.3411	18.4		11.5288	15.3333
	5	11.6883	12.7273	10.4	13.4884	12.3596	9.48905	12.5	0	11.3253	9.84456		13.2118	10.2334		11.4662	12.6437		12.065	8.8		11.7794	11.5
	6	9.89011	9.69697	7.6	8.37209	11.7978	13.1387	14.5833	0	8.43373	12.9534		9.79499	10.0539		9.3985	8.04598		9.39675	12		12.5313	8.16667
	1-3 do not agree	64.6354	65.4545	62.8	64.6512	65.1685	67.1533	62.5	62.5	63.8554	65.8031		62.1868	66.7864		65.2256	64.9425		65.1972	60.8		64.1604	65
	4-6 agree	35.3646	34.5455	37.2	35.3488	34.8315	32.8467	37.5	37.5	36.1446	34.1969		37.8132	33.2136		34.7744	35.0575		34.8028	39.2		35.8396	35
Q7_4. To what extent do you agree with facial recognition technology being used by private companies in your country to share data between businesses e.g. bars and shops in order to blacklist people? Please answer using the scale 1 do not agree at all to 6 strongly agree
	1	41.8581	33.3333	43.2	39.5349	43.8202	48.1752	47.9167	50	39.2771	48.1865		43.508	40.754		43.985	41.954		42.1114	39.2		37.594	44.8333
	2	14.8851	12.7273	14.8	19.0698	14.0449	12.4088	14.5833	12.5	13.9759	12.9534		12.0729	17.2352		15.2256	12.069		14.6172	16		15.0376	14.5
	3	14.7852	16.9697	10.4	16.7442	15.7303	16.7883	12.5	12.5	13.012	15.544		12.7563	16.3375		13.9098	13.2184		15.8933	8.8		17.5439	13
	4	12.6873	18.1818	14.8	12.093	11.236	6.56934	6.25	25	16.1446	7.25389		12.3007	12.7469		11.4662	16.092		12.413	15.2		11.5288	13.5
	5	7.39261	7.87879	10	6.04651	5.05618	7.29927	8.33333	0	9.15663	7.25389		9.5672	5.56553		7.5188	6.89655		6.96056	10.4		8.02005	7
	6	8.39161	10.9091	6.8	6.51163	10.1124	8.75912	10.4167	0	8.43373	8.80829		9.79499	7.36086		7.89474	9.77011		8.00464	10.4		10.2757	7.16667
	1-3 do not agree	71.5285	63.0303	68.4	75.3488	73.5955	77.3723	75	75	66.2651	76.6839		68.3371	74.3268		73.1203	67.2414		72.6218	64		70.1754	72.3333
	4-6 agree	28.4715	36.9697	31.6	24.6512	26.4045	22.6277	25	25	33.7349	23.3161		31.6629	25.6732		26.8797	32.7586		27.3782	36		29.8246	27.6667

## Sheet: SECTION 3. Trust
Public attitudes towards the use of automatic face recognition technology in criminal justice systems around the world
Ritchie, Cartledge, Growns, Yan, Wang, Guo, Kramer, Edmond, Martire, San Roque, & White
Data Collection Dates: 28th December 2019 - 29th January 2020
			Age Groups										Gender			Ethnicity			Region			Education
		Total	16-24	25-34	35-44	45-54	55-64	65-74	75+	16-34	55+		Male	Female		White	Non-White (including mixed race)		Urban	Rural		No higher education	University education
	Base	1001	165	250	215	178	137	48	8	415	193		439	557		532	174		862	125		399	600
Section 3. Trust in the use of facial recognition technology
Facial recognition technology use description
Facial recognition technology is used by some police forces as a method of identity verification. The police may aim to match the digital representations captured by the technology with images present in a database. This database could contain images of every citizen, or only images of individuals on a ‘watchlist’. Watchlists are created by authorities and contain information about a person of in…
Q8. How comfortable do you feel with police in your country using facial recognition technology to search for individuals who are on a watchlist? Please answer using the scale 1 not comfortable at all to 6 very comfortable
	1	4.6953	2.42424	6.4	4.18605	3.37079	7.29927	4.16667	0	4.81928	6.21762		6.83371	3.05206		5.07519	5.17241		4.75638	4		3.25815	5.66667
	2	6.79321	9.09091	7.6	5.5814	8.42697	4.37956	2.08333	0	8.19277	3.62694		8.20046	5.56553		8.45865	5.17241		6.96056	5.6		5.76441	7.5
	3	10.7892	14.5455	12.8	7.90698	11.236	8.75912	4.16667	12.5	13.494	7.77202		10.2506	10.9515		10.9023	13.2184		11.3689	8		9.27318	11.6667
	4	19.7802	26.0606	23.2	17.6744	14.6067	15.3285	18.75	37.5	24.3373	17.0984		22.779	17.5943		18.609	28.1609		20.7657	14.4		17.5439	21.3333
	5	22.8771	27.2727	24.4	22.3256	22.4719	18.9781	16.6667	12.5	25.5422	18.1347		21.8679	23.6984		20.1128	28.7356		23.0858	22.4		23.3083	22.6667
	6	35.0649	20.6061	25.6	42.3256	39.8876	45.2555	54.1667	37.5	23.6145	47.1503		30.0683	39.1382		36.8421	19.5402		33.0626	45.6		40.8521	31.1667
	1-3 not comfortable	22.2777	26.0606	26.8	17.6744	23.0337	20.438	10.4167	12.5	26.506	17.6166		25.2847	19.5691		24.4361	23.5632		23.0858	17.6		18.2957	24.8333
	4-6 comfortable	77.7223	73.9394	73.2	82.3256	76.9663	79.562	89.5833	87.5	73.494	82.3834		74.7153	80.4309		75.5639	76.4368		76.9142	82.4		81.7043	75.1667
Q9. How comfortable do you feel with police in your country using facial recognition technology to search for individuals who are not on a watchlist? Please answer using the scale 1 not comfortable at all to 6 very comfortable
	1	44.2557	44.2424	47.6	40	43.8202	45.2555	43.75	50	46.2651	45.0777		48.7472	40.754		45.8647	47.1264		45.1276	40		39.0977	47.5
	2	21.2787	24.2424	22.4	21.3953	18.5393	19.708	20.8333	12.5	23.1325	19.6891		20.0456	22.2621		21.8045	22.4138		22.0418	15.2		23.8095	19.6667
	3	13.8861	14.5455	13.6	16.2791	12.9213	13.1387	8.33333	12.5	13.9759	11.9171		11.1617	15.7989		12.218	10.9195		14.1531	13.6		16.5414	12.1667
	4	9.69031	9.69697	8.8	9.76744	12.3596	7.29927	10.4167	12.5	9.15663	8.29016		8.20046	10.9515		9.77444	12.069		9.39675	12		8.27068	10.6667
	5	4.3956	3.0303	4.4	5.11628	3.37079	5.10949	6.25	12.5	3.85542	5.69948		4.32802	4.48833		4.51128	4.02299		3.36427	8.8		3.50877	5
	6	6.49351	4.24242	3.2	7.44186	8.98876	9.48905	10.4167	0	3.61446	9.32642		7.51708	5.74506		5.82707	3.44828		5.91647	10.4		8.77193	5
	1-3 not comfortable	79.4206	83.0303	83.6	77.6744	75.2809	78.1022	72.9167	75	83.3735	76.6839		79.9544	78.8151		79.8872	80.4598		81.3225	68.8		79.4486	79.3333
	4-6 comfortable	20.5794	16.9697	16.4	22.3256	24.7191	21.8978	27.0833	25	16.6265	23.3161		20.0456	21.1849		20.1128	19.5402		18.6775	31.2		20.5514	20.6667
Q10. To what extent do you trust the police in your country to use facial recognition technology responsibly? Please answer using the scale 1 I do not trust at all to 6 I trust very much
	1	10.6893	12.7273	14.8	6.51163	9.55056	9.48905	8.33333	12.5	13.9759	9.32642		14.5786	7.36086		11.2782	10.9195		10.7889	10.4		8.02005	12.5
	2	12.4875	15.1515	13.6	10.6977	14.0449	7.29927	16.6667	0	14.2169	9.32642		13.4396	11.8492		14.0977	9.1954		12.645	12		11.0276	13.3333
	3	17.2827	19.3939	19.6	17.2093	11.236	18.9781	14.5833	25	19.5181	18.1347		17.9954	16.6966		16.5414	22.9885		17.8654	14.4		19.7995	15.6667
	4	27.3726	27.2727	27.2	32.093	28.6517	23.3577	14.5833	25	27.2289	21.2435		27.3349	27.4686		26.5038	29.3103		27.0302	28		26.3158	28
	5	20.8791	17.5758	18	21.8605	21.9101	24.0876	27.0833	37.5	17.8313	25.3886		16.6287	24.237		21.4286	17.8161		20.6497	21.6		21.0526	20.8333
	6	11.2887	7.87879	6.8	11.6279	14.6067	16.7883	18.75	0	7.22892	16.5803		10.0228	12.3878		10.1504	9.77011		11.0209	13.6		13.7845	9.66667
	1-3 do not trust	40.4595	47.2727	48	34.4186	34.8315	35.7664	39.5833	37.5	47.7108	36.7876		46.0137	35.9066		41.9173	43.1034		41.2993	36.8		38.8471	41.5
	4-6 trust	59.5405	52.7273	52	65.5814	65.1685	64.2336	60.4167	62.5	52.2892	63.2124		53.9863	64.0934		58.0827	56.8966		58.7007	63.2		61.1529	58.5
Q10_1. [Asked only to those responding 4, 5 or 6 to Q10] You said you trust the police to use this technology responsibly, rating your level of trust as [insert rating from Q10]. Which of the following are reasons for your rating? Please select all that apply. [Allow multiple responses]
	I generally trust the police	46.5534	40.6061	39.2	51.6279	51.1236	51.8248	47.9167	62.5	39.759	51.2953		43.508	49.1921		46.9925	43.1034		46.5197	46.4		48.6216	45.1667
	It is beneficial for the security of society	43.1568	41.2121	38.8	47.4419	42.1348	48.9051	39.5833	50	39.759	46.6321		37.8132	47.3968		41.5414	40.2299		42.5754	47.2		44.8622	42
	The benefits to society outweigh any loss of privacy I might experience	32.2677	23.0303	23.6	35.814	38.2022	41.6058	41.6667	50	23.3735	41.9689		26.4237	36.9838		31.5789	22.9885		30.7425	40		30.8271	33.1667
	It is beneficial for my own personal security	26.4735	20	21.2	31.1628	30.3371	29.927	33.3333	12.5	20.7229	30.0518		21.6401	30.3411		24.6241	25.2874		26.2181	28.8		27.0677	26
	It does not affect me personally	15.7842	14.5455	13.2	18.1395	17.9775	13.8686	16.6667	37.5	13.7349	15.544		11.3895	19.3896		16.5414	11.4943		15.7773	14.4		18.797	13.6667
	I trust that my data will be stored securely	23.4765	23.0303	16.4	24.186	22.4719	29.927	41.6667	37.5	19.0361	33.1606		21.4123	25.3142		22.1805	22.9885		23.8979	20.8		28.0702	20.5
	I trust the police to use the technology ethically	36.7632	32.1212	28.4	38.1395	43.8202	45.2555	39.5833	37.5	29.8795	43.5233		32.574	40.395		36.0902	32.7586		36.7749	36.8		41.3534	33.8333
	I can give my consent or opt out	6.69331	6.06061	5.6	6.04651	7.30337	8.75912	6.25	25	5.78313	8.80829		5.46697	7.71993		5.6391	10.3448		6.84455	5.6		5.51378	7.5
	I am not concerned about my data being misused	8.49151	7.87879	8.4	11.1628	6.17978	6.56934	12.5	12.5	8.19277	8.29016		7.28929	9.51526		7.70677	8.62069		8.93271	6.4		10.7769	7
	I am not concerned about being tracked by the police	24.6753	19.3939	23.6	24.186	26.4045	27.7372	33.3333	37.5	21.9277	29.5337		18.9066	29.4434		26.1278	16.6667		24.478	25.6		27.0677	23.1667
	I don't know	0.0999001	0	0	0.465116	0	0	0	0	0	0		0.22779	0		0.18797	0		0.116009	0		0	0.166667
	Other (please specify)	0.699301	1.81818	0	0.930233	0	1.45985	0	0	0.722892	1.03627		0.455581	0.897666		0.75188	0.574713		0.580046	1.6		0.75188	0.666667
Q10_2. [Asked only to those responding 1, 2 or 3 to Q10] You said you do not trust the police to use this technology responsibly, rating your level of trust as [insert rating from Q10]. Which of the following are reasons for your rating? Please select all that apply. [Allow multiple responses]
	I do not generally trust the police	11.8881	18.7879	15.2	8.37209	8.42697	8.0292	10.4167	12.5	16.6265	8.80829		13.4396	10.5925		11.8421	12.069		12.065	12		11.2782	12.3333
	It is not beneficial for the security of society	5.09491	5.45455	7.2	1.86047	3.93258	7.29927	6.25	0	6.50602	6.73575		8.42825	2.51346		6.01504	4.5977		5.33643	4		4.01003	5.83333
	The loss of privacy I might experience outweighs any benefit to society	18.6813	24.2424	22.8	10.6977	17.9775	17.5182	18.75	25	23.3735	18.1347		24.3736	14.0036		19.9248	19.5402		19.4896	14.4		15.2882	21
	It is not beneficial for my own personal security	7.79221	10.9091	9.6	4.65116	5.05618	8.75912	8.33333	12.5	10.1205	8.80829		11.8451	4.66786		8.64662	7.47126		8.00464	7.2		7.01754	8.33333
	It affects me personally	2.4975	3.0303	3.6	2.32558	1.68539	2.18978	0	0	3.37349	1.5544		4.10023	1.25673		1.8797	4.02299		2.78422	0.8		1.75439	3
	I do not trust that my data will be stored securely	28.1718	29.0909	34	26.5116	24.1573	24.0876	31.25	12.5	32.0482	25.3886		33.0296	24.0575		29.1353	25.8621		28.7703	25.6		24.812	30.5
	I am concerned about my data being misused	30.4695	36.3636	36	26.5116	26.9663	25.5474	27.0833	25	36.1446	25.9067		35.7631	26.0323		31.015	32.1839		31.2065	27.2		27.5689	32.5
	I do not trust the police to use the technology ethically	27.8721	31.5152	35.2	21.3953	24.1573	24.8175	27.0833	37.5	33.7349	25.9067		32.1185	24.4165		30.2632	21.8391		27.9582	28		24.0602	30.3333
	I cannot give my consent or opt out	24.5754	29.697	30	18.1395	22.4719	21.8978	25	12.5	29.8795	22.2798		28.7016	21.0054		26.8797	21.8391		25.058	22.4		22.0551	26.3333
	I am concerned about being tracked by the police	9.29071	12.1212	11.6	6.04651	10.6742	4.37956	8.33333	25	11.8072	6.21762		12.9841	6.28366		9.58647	10.3448		9.62877	8		7.76942	10.3333
	It infringes on the privacy of all people in society	26.1738	27.2727	33.6	19.5349	24.1573	25.5474	22.9167	25	31.0843	24.8705		28.9294	23.6984		29.3233	25.8621		26.6821	24		22.3058	28.6667
	It normalises surveillance	28.2717	31.5152	33.6	23.2558	25.2809	24.8175	33.3333	25	32.7711	26.943		32.3462	24.7756		31.015	25.2874		28.7703	26.4		24.5614	30.8333
	I don't know	0.3996	1.21212	0.8	0	0	0	0	0	0.963855	0		0.455581	0.359066		0	2.29885		0.464037	0		0.75188	0.166667
	Other (please specify)	2.5974	1.21212	2.4	2.32558	3.37079	2.91971	6.25	0	1.92771	3.62694		2.05011	3.05206		2.44361	2.29885		2.78422	0.8		1.50376	3.16667
Q11. To what extent do you trust the government in your country to use facial recognition technology responsibly? Please answer using the scale 1 I do not trust at all to 6 I trust very much
	1	16.8831	21.2121	19.6	12.5581	19.6629	13.1387	10.4167	0	20.241	11.9171		21.6401	12.9264		18.2331	14.3678		17.0534	16		13.7845	18.8333
	2	19.0809	18.1818	20.4	19.5349	14.6067	20.438	29.1667	0	19.5181	21.7617		19.1344	19.2101		22.5564	14.3678		19.0255	20		18.797	19.3333
	3	20.1798	25.4545	24	18.6047	14.0449	16.0584	20.8333	37.5	24.5783	18.1347		19.59	20.4668		18.797	25.2874		21.4617	12.8		19.0476	21
	4	23.976	24.8485	20	26.0465	26.9663	24.0876	18.75	37.5	21.9277	23.3161		23.2346	24.5961		22.7444	27.0115		23.0858	29.6		26.5664	22.3333
	5	13.0869	6.66667	11.6	16.2791	15.7303	16.7883	6.25	25	9.63855	14.5078		10.4784	15.2603		11.6541	13.2184		12.993	12		14.0351	12.3333
	6	6.79321	3.63636	4.4	6.97674	8.98876	9.48905	14.5833	0	4.09639	10.3627		5.92255	7.54039		6.01504	5.74713		6.38051	9.6		7.76942	6.16667
	1-3 do not trust	56.1439	64.8485	64	50.6977	48.3146	49.635	60.4167	37.5	64.3373	51.8135		60.3645	52.6032		59.5865	54.023		57.5406	48.8		51.6291	59.1667
	4-6 trust	43.8561	35.1515	36	49.3023	51.6854	50.365	39.5833	62.5	35.6627	48.1865		39.6355	47.3968		40.4135	45.977		42.4594	51.2		48.3709	40.8333
Q11_1. [Asked only to those responding 4, 5 or 6 to Q11] You said you trust the government to use this technology responsibly, rating your level of trust as [insert rating from Q11]. Which of the following are reasons for your rating? Please select all that apply. [Allow multiple responses]
	I generally trust the government	21.0789	19.3939	16.4	22.7907	22.4719	26.2774	20.8333	37.5	17.5904	25.3886		22.779	19.9282		18.985	26.4368		21.4617	16.8		23.3083	19.6667
	It is beneficial for the security of society	30.7692	22.4242	24.4	35.3488	37.0787	35.7664	31.25	50	23.6145	35.2332		26.8793	33.9318		28.5714	29.8851		30.0464	34.4		32.3308	29.8333
	The benefits to society outweigh any loss of privacy I might experience	23.0769	14.5455	18.4	25.1163	27.5281	30.6569	27.0833	37.5	16.8675	30.0518		17.9954	27.289		21.6165	20.6897		22.1578	28		24.0602	22.5
	It is beneficial for my own personal security	17.8821	9.69697	12.8	22.7907	24.1573	20.438	20.8333	12.5	11.5663	20.2073		13.6674	21.3645		16.7293	16.092		17.2854	22.4		18.797	17.3333
	It does not affect me personally	7.99201	5.45455	8.4	11.6279	7.86517	5.83942	4.16667	12.5	7.22892	5.69948		6.37813	9.33573		8.08271	6.32184		8.12065	7.2		9.27318	7.16667
	I trust that my data will be stored securely	19.5804	20	12	20.4651	22.4719	23.3577	29.1667	37.5	15.1807	25.3886		18.9066	20.2873		17.2932	22.4138		19.7216	17.6		22.3058	17.8333
	I trust the government to use the technology ethically	21.7782	17.5758	16.4	24.6512	23.0337	27.0073	29.1667	37.5	16.8675	27.9793		20.2733	23.1598		19.1729	21.8391		21.2297	24.8		24.3108	20.1667
	I can give my consent or opt out	6.39361	5.45455	4.4	6.97674	7.86517	8.0292	4.16667	25	4.81928	7.77202		5.46697	7.18133		6.20301	6.32184		6.38051	7.2		5.51378	7
	I am not concerned about my data being misused	6.19381	5.45455	6.4	7.44186	5.05618	5.10949	8.33333	12.5	6.0241	6.21762		5.46697	6.82226		5.26316	4.02299		6.72854	2.4		8.02005	5
	I am not concerned about being tracked by the government	14.6853	8.48485	14	15.3488	16.2921	18.2482	16.6667	37.5	11.8072	18.6528		12.5285	16.5171		14.4737	8.04598		14.3852	14.4		17.0426	13.1667
	I don't know	0.599401	0	1.2	0.930233	0.561798	0	0	0	0.722892	0		0.911162	0.359066		0	1.14943		0.696056	0		0.250627	0.666667
	Other (please specify)	0.3996	0.606061	0.4	0	0.561798	0.729927	0	0	0.481928	0.518135		0.455581	0.359066		0.37594	0		0.348028	0.8		0.501253	0.333333
Q11_2. [Asked only to those responding 1, 2 or 3 to Q11] You said you do not trust the government to use this technology responsibly, rating your level of trust as [insert rating from Q11]. Which of the following are reasons for your rating? Please select all that apply. [Allow multiple responses]
	I do not generally trust the government	30.6693	41.8182	31.2	25.1163	29.2135	27.7372	33.3333	0	35.4217	27.9793		31.8907	29.623		31.9549	29.3103		31.2065	29.6		31.0777	30.3333
	It is not beneficial for the security of society	11.1888	12.7273	11.6	7.90698	11.7978	13.1387	12.5	0	12.0482	12.4352		14.5786	8.43806		13.1579	8.62069		11.1369	12.8		7.76942	13.5
	The loss of privacy I might experience outweighs any benefit to society	23.4765	26.0606	28	19.5349	23.5955	18.9781	20.8333	25	27.2289	19.6891		29.6128	18.4919		25.7519	20.1149		24.0139	20.8		18.5464	26.8333
	It is not beneficial for my own personal security	13.6863	15.7576	12.4	10.6977	12.3596	18.9781	16.6667	12.5	13.7349	18.1347		17.7677	10.5925		16.5414	10.3448		13.3411	16.8		12.0301	14.8333
	It affects me personally	5.89411	7.87879	6.8	3.72093	6.74157	5.10949	2.08333	12.5	7.22892	4.66321		7.74487	4.48833		6.20301	6.32184		5.68445	7.2		5.51378	6.16667
	I do not trust that my data will be stored securely	39.7602	40.6061	43.6	36.7442	36.5169	40.146	43.75	25	42.4096	40.4145		42.8246	37.1634		43.797	32.1839		40.7193	35.2		33.8346	43.8333
	I am concerned about my data being misused	42.8571	46.6667	48.4	37.6744	41.573	40.146	37.5	37.5	47.7108	39.3782		46.4692	39.8564		45.6767	37.931		44.0835	36.8		38.0952	46.1667
	I do not trust the government to use the technology ethically	40.6593	43.0303	45.2	35.814	37.0787	40.146	47.9167	25	44.3373	41.4508		41.9134	39.4973		45.4887	29.8851		40.7193	41.6		36.5915	43.3333
	I cannot give my consent or opt out	30.8691	32.7273	36	25.5814	28.0899	32.1168	31.25	12.5	34.6988	31.0881		34.3964	27.8276		35.3383	24.7126		30.8585	31.2		27.8195	33
	I am concerned about being tracked by the government	23.7762	27.8788	27.6	20.9302	23.0337	16.7883	25	25	27.7108	19.171		29.6128	19.0305		26.5038	24.7126		24.3619	21.6		19.2982	26.8333
	It infringes on the privacy of all people in society	34.5654	43.0303	40.4	26.9767	32.0225	31.3869	29.1667	25	41.4458	30.5699		36.4465	32.675		39.2857	32.7586		35.0348	32.8		31.0777	37
	It normalises surveillance	36.4635	38.1818	42.8	31.1628	33.1461	34.3066	41.6667	25	40.9639	35.7513		37.3576	35.5476		41.3534	29.8851		37.007	34.4		31.5789	39.8333
	I don't know	0.699301	1.21212	1.6	0	0	0	2.08333	0	1.44578	0.518135		0.683371	0.718133		0.18797	2.29885		0.812065	0		1.25313	0.333333
	Other (please specify)	2.3976	1.21212	1.6	1.39535	3.37079	3.64964	8.33333	0	1.44578	4.66321		1.59453	3.05206		2.81955	1.72414		2.20418	3.2		1.50376	2.83333
Q12. To what extent do you trust private companies in your country to use facial recognition technology responsibly? Please answer using the scale 1 I do not trust at all to 6 I trust very much
	1	48.8511	41.2121	53.2	48.3721	46.6292	51.8248	54.1667	50	48.4337	52.3316		51.9362	46.4991		49.2481	47.7011		49.1879	46.4		41.8546	53.5
	2	24.975	28.4848	21.6	28.3721	23.5955	23.3577	29.1667	0	24.3373	23.8342		22.5513	26.93		25.7519	24.7126		24.942	25.6		27.5689	23.3333
	3	13.6863	16.9697	14	11.1628	16.8539	10.9489	6.25	25	15.1807	10.3627		11.8451	14.9013		13.7218	13.2184		14.0371	10.4		17.2932	11.3333
	4	8.29171	7.27273	7.2	6.97674	10.1124	10.9489	8.33333	12.5	7.22892	10.3627		8.88383	7.89946		7.89474	9.1954		7.88863	11.2		9.02256	7.66667
	5	2.997	3.63636	2.8	3.25581	2.80899	2.91971	0	12.5	3.13253	2.59067		3.18907	2.87253		2.63158	3.44828		2.78422	4.8		3.25815	2.83333
	6	1.1988	2.42424	1.2	1.86047	0	0	2.08333	0	1.68675	0.518135		1.59453	0.897666		0.75188	1.72414		1.16009	1.6		1.00251	1.33333
	1-3 do not trust	87.5125	86.6667	88.8	87.907	87.0787	86.1314	89.5833	75	87.9518	86.5285		86.3326	88.3303		88.7218	85.6322		88.1671	82.4		86.7168	88.1667
	4-6 trust	12.4875	13.3333	11.2	12.093	12.9213	13.8686	10.4167	25	12.0482	13.4715		13.6674	11.6697		11.2782	14.3678		11.8329	17.6		13.2832	11.8333
Q12_1. [Asked only to those responding 4, 5 or 6 to Q12] You said you trust private companies to use this technology responsibly, rating your level of trust as [insert rating from Q12]. Which of the following are reasons for your rating? Please select all that apply. [Allow multiple responses]
	I generally trust private companies	2.997	3.63636	2.8	2.32558	2.80899	3.64964	2.08333	12.5	3.13253	3.62694		3.41686	2.693		2.44361	2.87356		2.90023	4		3.00752	3
	It is beneficial for the security of society	5.69431	6.06061	6	3.72093	5.61798	5.83942	8.33333	25	6.0241	7.25389		5.69476	5.74506		4.51128	7.47126		5.45244	7.2		6.26566	5.33333
	The benefits to society outweigh any loss of privacy I might experience	4.5954	3.0303	5.2	4.65116	3.93258	5.83942	2.08333	25	4.33735	5.69948		4.32802	4.8474		3.57143	5.74713		4.40835	5.6		4.7619	4.5
	It is beneficial for my own personal security	4.1958	2.42424	4.4	4.18605	4.49438	3.64964	8.33333	12.5	3.61446	5.18135		4.32802	4.12926		3.94737	4.02299		4.17633	4		4.01003	4.33333
	It does not affect me personally	3.7962	4.84848	3.6	3.72093	3.37079	3.64964	2.08333	12.5	4.09639	3.62694		3.87244	3.7702		4.13534	4.02299		3.7123	4.8		4.01003	3.66667
	I trust that my data will be stored securely	3.5964	3.63636	3.6	4.18605	2.24719	3.64964	4.16667	12.5	3.61446	4.14508		2.96128	4.12926		2.44361	6.89655		3.36427	5.6		3.25815	3.83333
	I trust private companies to use the technology ethically	4.3956	3.63636	4.8	5.5814	3.93258	2.18978	6.25	12.5	4.33735	3.62694		5.01139	3.94973		3.94737	4.5977		4.29234	5.6		4.7619	4.16667
	I can give my consent or opt out	3.1968	2.42424	4.4	3.72093	1.68539	2.91971	2.08333	12.5	3.61446	3.10881		2.96128	3.41113		2.25564	4.5977		3.01624	4.8		2.75689	3.5
	I am not concerned about my data being misused	1.1988	1.81818	1.6	1.86047	0	0	0	12.5	1.68675	0.518135		0.683371	1.6158		0.93985	1.72414		1.2761	0.8		0.501253	1.66667
	I am not concerned about being tracked by private companies	2.5974	3.0303	2	2.7907	3.37079	2.18978	0	12.5	2.40964	2.07254		2.05011	3.05206		2.25564	2.87356		2.32019	4		3.7594	1.83333
	I don't know	0.4995	1.21212	0	0.465116	1.1236	0	0	0	0.481928	0		0.683371	0.359066		0.37594	1.14943		0.580046	0		1.00251	0
	Other (please specify)	0.4995	0.606061	0	0.930233	0	1.45985	0	0	0.240964	1.03627		0.683371	0.359066		0.93985	0		0.464037	0.8		0.250627	0.666667
Q12_2. [Asked only to those responding 1, 2 or 3 to Q12] You said you do not trust private companies to use this technology responsibly, rating your level of trust as [insert rating from Q12]. Which of the following are reasons for your rating? Please select all that apply. [Allow multiple responses]
	I do not generally trust private companies	53.6464	49.0909	57.2	53.4884	53.3708	53.2847	54.1667	50	53.9759	53.3679		57.1754	50.8079		55.6391	49.4253		53.9443	52		49.6241	56.3333
	It is not beneficial for the security of society	42.7572	40.6061	41.2	38.6047	44.9438	49.635	50	37.5	40.9639	49.2228		47.1526	39.3178		47.3684	32.1839		43.3875	37.6		39.3484	45
	The loss of privacy I might experience outweighs any benefit to society	38.961	40	40	37.2093	37.0787	40.8759	39.5833	37.5	40	40.4145		44.6469	34.1113		41.3534	34.4828		39.5592	35.2		36.0902	41
	It is not beneficial for my own personal security	35.8641	32.7273	33.6	34.4186	35.3933	45.9854	37.5	37.5	33.253	43.5233		39.4077	33.0341		40.0376	31.0345		35.3828	36.8		35.3383	36.3333
	It affects me personally	16.7832	15.1515	18	15.3488	16.2921	19.708	14.5833	25	16.8675	18.6528		21.6401	12.7469		16.9173	17.2414		17.2854	12.8		14.2857	18.5
	I do not trust that my data will be stored securely	67.9321	67.8788	68.8	65.5814	64.6067	73.7226	68.75	75	68.4337	72.5389		67.1982	68.4022		68.609	62.069		68.3295	66.4		65.4135	69.8333
	I am concerned about my data being misused	71.2288	68.4848	72.4	66.9767	72.4719	76.6423	72.9167	75	70.8434	75.6477		70.615	71.6338		75.188	62.069		71.9258	68.8		66.9173	74.3333
	I do not trust private companies to use the technology ethically	70.03	67.8788	69.2	66.5116	69.6629	75.9124	81.25	75	68.6747	77.2021		68.5649	71.0952		73.3083	60.3448		70.4176	67.2		66.9173	72.1667
	I cannot give my consent or opt out	46.7532	36.3636	46	45.1163	50	57.6642	50	50	42.1687	55.4404		46.4692	46.6786		51.1278	34.4828		46.6357	48		41.604	50.3333
	I am concerned about being tracked by private companies	54.2458	56.3636	54	49.7674	52.2472	62.7737	47.9167	75	54.9398	59.5855		55.1253	53.3214		55.8271	50		54.4084	53.6		51.6291	56.1667
	It infringes on the privacy of all people in society	55.4446	53.3333	56	57.6744	53.9326	54.7445	54.1667	75	54.9398	55.4404		54.2141	56.0144		58.6466	47.7011		55.1044	56.8		53.1328	57
	It normalises surveillance	49.4505	49.0909	50.8	41.3953	51.6854	54.0146	56.25	62.5	50.1205	54.9223		49.2027	49.3716		54.8872	35.6322		49.768	48.8		44.3609	52.8333
	I don't know	0.4995	0	0.8	0.930233	0.561798	0	0	0	0.481928	0		0.455581	0.5386		0.56391	1.14943		0.464037	0.8		0.250627	0.666667
	Other (please specify)	2.6973	0.606061	4	0.930233	3.37079	3.64964	6.25	0	2.6506	4.14508		2.2779	2.87253		2.44361	2.29885		2.43619	3.2		2.00501	3

## Sheet: SECTION 4. Court
Public attitudes towards the use of automatic face recognition technology in criminal justice systems around the world
Ritchie, Cartledge, Growns, Yan, Wang, Guo, Kramer, Edmond, Martire, San Roque, & White
Data Collection Dates: 28th December 2019 - 29th January 2020
			Age Groups										Gender			Ethnicity			Region			Education
		Total	16-24	25-34	35-44	45-54	55-64	65-74	75+	16-34	55+		Male	Female		White	Non-White (including mixed race)		Urban	Rural		No higher education	University education
	Base	1001	165	250	215	178	137	48	8	415	193		439	557		532	174		862	125		399	600
Section 4. The use of facial recognition technology in court
If facial recognition technology were to be used as evidence in court in your country:
Q13. To what extent do you agree with it being used to secure convictions without other evidence? Please answer using the scale 1 do not agree at all to 6 strongly agree
	1	25.2747	29.0909	26.8	20.4651	20.7865	27.0073	35.4167	37.5	27.7108	29.5337		24.3736	25.6732		26.3158	22.9885		25.9861	20		23.8095	26.1667
	2	24.5754	22.4242	26.8	24.186	26.9663	21.1679	25	12.5	25.0602	21.7617		24.8292	24.4165		24.6241	23.5632		24.478	27.2		20.3008	27.5
	3	20.2797	23.6364	21.6	20	19.6629	18.9781	10.4167	12.5	22.4096	16.5803		19.1344	21.3645		21.0526	26.4368		20.6497	18.4		23.0576	18.5
	4	18.2817	18.7879	16.4	23.2558	15.1685	19.708	10.4167	25	17.3494	17.6166		16.6287	19.5691		17.1053	18.9655		18.0974	18.4		18.0451	18.3333
	5	7.39261	4.24242	5.2	7.44186	11.236	8.0292	12.5	12.5	4.81928	9.32642		10.2506	5.20646		7.33083	4.02299		6.61253	12		9.02256	6.33333
	6	4.1958	1.81818	3.2	4.65116	6.17978	5.10949	6.25	0	2.6506	5.18135		4.7836	3.7702		3.57143	4.02299		4.17633	4		5.76441	3.16667
	1-3 do not agree	70.1299	75.1515	75.2	64.6512	67.4157	67.1533	70.8333	62.5	75.1807	67.8756		68.3371	71.4542		71.9925	72.9885		71.1137	65.6		67.1679	72.1667
	4-6 agree	29.8701	24.8485	24.8	35.3488	32.5843	32.8467	29.1667	37.5	24.8193	32.1244		31.6629	28.5458		28.0075	27.0115		28.8863	34.4		32.8321	27.8333
Q14. To what extent do you agree with it being used to secure convictions in conjunction with other evidence? Please answer using the scale 1 do not agree at all to 6 strongly agree
	1	2.2977	1.21212	1.6	2.7907	3.37079	2.91971	2.08333	0	1.44578	2.59067		3.41686	1.43627		2.63158	2.29885		2.32019	1.6		1.75439	2.66667
	2	3.0969	2.42424	4.8	1.39535	1.68539	4.37956	6.25	0	3.85542	4.66321		3.64465	2.693		3.38346	1.14943		3.13225	3.2		4.26065	2.33333
	3	9.79021	10.9091	13.6	7.44186	7.86517	7.29927	10.4167	12.5	12.5301	8.29016		10.4784	8.97666		9.77444	13.2184		10.0928	8		8.5213	10.5
	4	20.0799	26.0606	20.8	18.1395	20.7865	13.8686	16.6667	37.5	22.8916	15.544		21.8679	18.6715		21.0526	22.4138		20.9977	15.2		15.2882	23.3333
	5	29.4705	30.9091	27.6	29.7674	31.4607	29.927	22.9167	37.5	28.9157	28.4974		28.7016	30.1616		28.3835	31.6092		29.8144	27.2		31.5789	28.1667
	6	35.2647	28.4848	31.6	40.4651	34.8315	41.6058	41.6667	12.5	30.3614	40.4145		31.8907	38.061		34.7744	29.3103		33.6427	44.8		38.5965	33
	1-3 do not agree	15.1848	14.5455	20	11.6279	12.9213	14.5985	18.75	12.5	17.8313	15.544		17.5399	13.1059		15.7895	16.6667		15.5452	12.8		14.5363	15.5
	4-6 agree	84.8152	85.4545	80	88.3721	87.0787	85.4015	81.25	87.5	82.1687	84.456		82.4601	86.8941		84.2105	83.3333		84.4548	87.2		85.4637	84.5
Q15. To what extent do you agree that it should only be used as a tool to aid investigation and should not be used in court at all? Please answer using the scale 1 do not agree at all to 6 strongly agree
	1	16.3836	7.87879	13.2	21.3953	15.1685	21.1679	31.25	12.5	11.0843	23.3161		15.262	17.4147		16.7293	11.4943		15.7773	18.4		18.0451	15.3333
	2	26.8731	24.2424	26.8	27.4419	27.5281	32.1168	16.6667	25	25.7831	27.9793		25.5125	27.6481		28.5714	24.7126		27.4942	24		25.3133	27.8333
	3	27.5724	35.1515	25.2	24.6512	30.3371	21.1679	33.3333	37.5	29.1566	24.8705		26.6515	28.5458		27.4436	29.8851		27.3782	28.8		30.3258	25.6667
	4	14.7852	18.7879	19.2	13.9535	10.6742	12.4088	4.16667	12.5	19.0361	10.3627		15.4897	14.1831		14.0977	17.8161		14.5012	16		14.5363	15
	5	8.19181	7.87879	9.2	6.04651	8.98876	8.0292	10.4167	12.5	8.6747	8.80829		10.2506	6.4632		8.27068	6.89655		8.46868	7.2		7.5188	8.66667
	6	6.19381	6.06061	6.4	6.51163	7.30337	5.10949	4.16667	0	6.26506	4.66321		6.83371	5.74506		4.88722	9.1954		6.38051	5.6		4.26065	7.5
	1-3 do not agree	70.8292	67.2727	65.2	73.4884	73.0337	74.4526	81.25	75	66.0241	76.1658		67.426	73.6086		72.7444	66.092		70.6497	71.2		73.6842	68.8333
	4-6 agree	29.1708	32.7273	34.8	26.5116	26.9663	25.5474	18.75	25	33.9759	23.8342		32.574	26.3914		27.2556	33.908		29.3503	28.8		26.3158	31.1667

## Sheet: SECTION 5. Accuracy
Public attitudes towards the use of automatic face recognition technology in criminal justice systems around the world
Ritchie, Cartledge, Growns, Yan, Wang, Guo, Kramer, Edmond, Martire, San Roque, & White
Data Collection Dates: 28th December 2019 - 29th January 2020
			Age Groups										Gender			Ethnicity			Region			Education
		Total	16-24	25-34	35-44	45-54	55-64	65-74	75+	16-34	55+		Male	Female		White	Non-White (including mixed race)		Urban	Rural		No higher education	University education
	Base	1001	165	250	215	178	137	48	8	415	193		439	557		532	174		862	125		399	600
Section 5. Accuracy of facial recognition technology
Thinking about facial recognition technology which searches for a target person through databases of images containing multiple different people, please answer the following questions:
Q16. How accurate do you think this technology is at identifying the correct person from a database? Please answer using the scale 1 not accurate at all to 6 very accurate
	1	1.0989	0.606061	1.2	0.465116	1.1236	0.729927	6.25	0	0.963855	2.07254		1.36674	0.897666		0.93985	1.72414		1.04408	1.6		0.501253	1.5
	2	7.29271	4.84848	8.8	7.90698	7.30337	8.0292	4.16667	0	7.22892	6.73575		7.74487	6.82226		6.57895	10.3448		7.65661	4.8		6.51629	7.83333
	3	18.6813	17.5758	18.8	19.5349	20.2247	16.0584	22.9167	0	18.3133	17.0984		18.451	19.0305		19.3609	16.092		18.6775	18.4		16.0401	20.3333
	4	35.5644	44.2424	38.8	39.0698	25.2809	30.6569	18.75	75	40.9639	29.5337		33.0296	37.5224		35.5263	40.8046		36.3109	32		36.8421	34.6667
	5	29.7702	26.6667	27.2	27.4419	34.8315	35.0365	33.3333	12.5	26.988	33.6788		31.4351	28.3662		30.6391	24.7126		29.2343	33.6		32.0802	28.3333
	6	7.59241	6.06061	5.2	5.5814	11.236	9.48905	14.5833	12.5	5.54217	10.8808		7.97267	7.36086		6.95489	6.32184		7.07657	9.6		8.02005	7.33333
	1-3 not accurate	27.0729	23.0303	28.8	27.907	28.6517	24.8175	33.3333	0	26.506	25.9067		27.5626	26.7504		26.8797	28.1609		27.3782	24.8		23.0576	29.6667
	4-6 accurate	72.9271	76.9697	71.2	72.093	71.3483	75.1825	66.6667	100	73.494	74.0933		72.4374	73.2496		73.1203	71.8391		72.6218	75.2		76.9424	70.3333
Q17. How accurate do you think this technology is at recognising the same person across changes in their appearance?
	1	3.5964	4.24242	5.2	2.32558	2.80899	1.45985	8.33333	0	4.81928	3.10881		5.46697	2.1544		3.00752	5.74713		3.82831	2.4		2.00501	4.66667
	2	13.3866	15.1515	13.6	13.0233	13.4831	13.8686	6.25	12.5	14.2169	11.9171		12.9841	13.6445		13.9098	15.5172		14.2691	8		12.782	13.6667
	3	25.8741	26.0606	28	29.7674	20.2247	23.3577	25	25	27.2289	23.8342		24.6014	26.7504		26.1278	25.2874		25.406	28		25.0627	26.5
	4	34.7652	37.5758	35.2	33.4884	35.3933	32.8467	31.25	37.5	36.1446	32.6425		34.6241	35.009		33.0827	39.6552		34.8028	36		37.0927	33.1667
	5	16.6833	12.1212	13.2	16.2791	20.7865	22.6277	18.75	25	12.7711	21.7617		15.4897	17.5943		19.1729	9.77011		16.4733	16.8		18.0451	15.8333
	6	5.69431	4.84848	4.8	5.11628	7.30337	5.83942	10.4167	0	4.81928	6.73575		6.83371	4.8474		4.69925	4.02299		5.22042	8.8		5.01253	6.16667
	1-3 not accurate	42.8571	45.4545	46.8	45.1163	36.5169	38.6861	39.5833	37.5	46.2651	38.8601		43.0524	42.5494		43.0451	46.5517		43.5035	38.4		39.8496	44.8333
	4-6 accurate	57.1429	54.5455	53.2	54.8837	63.4831	61.3139	60.4167	62.5	53.7349	61.1399		56.9476	57.4506		56.9549	53.4483		56.4965	61.6		60.1504	55.1667
Q18. How accurate do you think this type of facial recognition technology is compared to these different forms of identification?
Q18_1. DNA
	Facial recognition technology is less accurate	87.3127	87.2727	87.6	88.3721	87.0787	89.781	77.0833	75	87.4699	86.0104		86.7882	87.6122		90.6015	84.4828		87.819	84.8		86.4662	88
	They are both equally accurate	11.0889	9.69697	10.4	11.1628	11.236	9.48905	22.9167	12.5	10.1205	12.9534		11.3895	10.9515		7.5188	14.3678		10.6729	12.8		11.5288	10.6667
	Facial recognition technology is more accurate	1.5984	3.0303	2	0.465116	1.68539	0.729927	0	12.5	2.40964	1.03627		1.82232	1.43627		1.8797	1.14943		1.50812	2.4		2.00501	1.33333
Q18_2. Fingerprints
	Facial recognition technology is less accurate	68.5315	64.8485	72.8	72.093	66.2921	67.8832	56.25	50	69.6386	64.2487		63.5535	72.711		67.4812	66.092		68.6775	67.2		67.4185	69.1667
	They are both equally accurate	26.4735	27.8788	22	23.7209	29.7753	29.1971	35.4167	37.5	24.3373	31.0881		29.385	24.0575		27.4436	29.8851		25.9861	29.6		29.0727	24.8333
	Facial recognition technology is more accurate	4.995	7.27273	5.2	4.18605	3.93258	2.91971	8.33333	12.5	6.0241	4.66321		7.0615	3.2316		5.07519	4.02299		5.33643	3.2		3.50877	6
Q18_3. Eyewitness testimony
	Facial recognition technology is less accurate	6.29371	5.45455	7.2	5.5814	6.74157	5.10949	8.33333	12.5	6.50602	6.21762		8.20046	4.66786		6.01504	5.17241		6.03248	5.6		8.27068	5
	They are both equally accurate	24.6753	24.8485	24.8	20.4651	26.9663	27.0073	27.0833	25	24.8193	26.943		26.8793	23.1598		24.0602	25.2874		24.1299	28.8		23.8095	25.3333
	Facial recognition technology is more accurate	69.031	69.697	68	73.9535	66.2921	67.8832	64.5833	62.5	68.6747	66.8394		64.9203	72.1724		69.9248	69.5402		69.8376	65.6		67.9198	69.6667
Q18_4. Iris / eye scanning
	Facial recognition technology is less accurate	53.9461	47.8788	52.4	58.6047	55.0562	58.3942	45.8333	50	50.6024	54.9223		53.7585	54.3986		52.0677	58.6207		55.2204	44		49.1228	57.1667
	They are both equally accurate	37.6623	40.6061	40	31.1628	39.8876	37.2263	37.5	37.5	40.241	37.3057		36.6743	38.061		40.2256	32.1839		36.5429	45.6		40.8521	35.5
	Facial recognition technology is more accurate	8.39161	11.5152	7.6	10.2326	5.05618	4.37956	16.6667	12.5	9.15663	7.77202		9.5672	7.54039		7.70677	9.1954		8.23666	10.4		10.0251	7.33333
Q18_5. Voice recognition
	Facial recognition technology is less accurate	13.3866	13.3333	11.6	12.093	13.4831	13.8686	25	25	12.2892	17.0984		12.0729	14.3627		11.4662	14.3678		13.6891	8.8		14.5363	12.6667
	They are both equally accurate	48.5514	35.7576	54	54.4186	47.7528	47.4453	45.8333	37.5	46.747	46.6321		50.5695	47.0377		47.9323	49.4253		48.2599	52.8		44.1103	51.5
	Facial recognition technology is more accurate	38.0619	50.9091	34.4	33.4884	38.764	38.6861	29.1667	37.5	40.9639	36.2694		37.3576	38.5996		40.6015	36.2069		38.051	38.4		41.3534	35.8333
Q19. How accurate (in percentage) would this technology need to be in order for you to agree to it being used to identify anyone in society?
	0	0.2997	0	0	0.465116	0.561798	0.729927	0	0	0	0.518135		0.683371	0		0.37594	0		0.232019	0		0.250627	0.333333
	0.1	0.0999001	0	0	0	0.561798	0	0	0	0	0		0.22779	0		0	0		0	0.8		0.250627	0
	0.2	0.0999001	0	0.4	0	0	0	0	0	0.240964	0		0.22779	0		0	0.574713		0.116009	0		0	0.166667
	0.3	0.2997	0.606061	0	0.465116	0	0.729927	0	0	0.240964	0.518135		0.683371	0		0	0.574713		0.232019	0.8		0.501253	0.166667
	0.4	0.0999001	0	0	0.465116	0	0	0	0	0	0		0	0.179533		0.18797	0		0.116009	0		0	0.166667
	0.5	0.599401	1.21212	1.2	0.465116	0	0	0	0	1.20482	0		0.911162	0.359066		0.56391	0.574713		0.580046	0.8		0.501253	0.666667
	0.6	0.599401	0.606061	1.2	0.465116	0.561798	0	0	0	0.963855	0		0.683371	0.5386		0.18797	1.72414		0.464037	1.6		0.75188	0.5
	0.7	3.1968	4.24242	3.6	2.32558	3.93258	2.18978	2.08333	0	3.85542	2.07254		3.87244	2.693		2.44361	4.5977		3.24826	3.2		3.50877	3
	0.8	11.2887	15.1515	10.4	11.6279	8.98876	11.6788	4.16667	37.5	12.2892	10.8808		10.2506	11.8492		11.4662	9.1954		10.5568	16.8		10.7769	11.6667
	0.9	43.4565	39.3939	47.6	43.2558	41.573	42.3358	50	25	44.3373	43.5233		43.7358	43.6266		46.0526	41.954		44.5476	36.8		42.8571	44
	1	39.96	38.7879	35.6	40.4651	43.8202	42.3358	43.75	37.5	36.8675	42.487		38.7244	40.754		38.7218	40.8046		39.9072	39.2		40.6015	39.3333
Q20. Do you think this technology is equally accurate with people of different genders?
	Yes	36.0639	37.5758	32.8	33.4884	37.6404	40.8759	41.6667	25	34.6988	40.4145		40.3189	33.0341		37.594	27.0115		35.3828	40.8		39.599	33.8333
	No	14.985	15.7576	18.4	11.1628	16.2921	14.5985	10.4167	0	17.3494	12.9534		15.9453	14.1831		14.0977	20.1149		16.3573	6.4		9.52381	18.6667
	I don't know	48.951	46.6667	48.8	55.3488	46.0674	44.5255	47.9167	75	47.9518	46.6321		43.7358	52.7828		48.3083	52.8736		48.2599	52.8		50.8772	47.5
Q20_1. [Asked only to those responding 'No' Q20] Which gender(s) do you think this technology is most accurate with? [Allow multiple responses]
	Male	12.8871	13.3333	17.2	8.83721	13.4831	12.4088	8.33333	0	15.6627	10.8808		14.3508	11.6697		12.9699	16.6667		14.1531	4.8		7.26817	16.6667
	Female	1.998	1.81818	1.2	1.86047	2.80899	3.64964	0	0	1.44578	2.59067		1.59453	2.33393		1.31579	2.87356		1.97216	2.4		2.25564	1.83333
	Other	0.599401	0.606061	0.4	0.465116	0.561798	0.729927	2.08333	0	0.481928	1.03627		0.455581	0.718133		0.18797	1.14943		0.696056	0		0.250627	0.833333
Q21. Do you think this technology is equally accurate with people of different ethnicities?
	Yes	31.7682	29.0909	29.2	29.7674	34.8315	35.7664	43.75	12.5	29.1566	36.7876		33.9408	30.3411		31.5789	29.3103		30.9745	37.6		34.5865	30
	No	32.6673	43.0303	40.4	29.3023	28.6517	22.6277	20.8333	0	41.4458	21.2435		34.1686	30.8797		31.5789	39.6552		34.6868	18.4		28.0702	35.6667
	I don't know	35.5644	27.8788	30.4	40.9302	36.5169	41.6058	35.4167	87.5	29.3976	41.9689		31.8907	38.7792		36.8421	31.0345		34.3387	44		37.3434	34.3333
Q21_1. [Asked only to those responding 'No' Q21] Which ethnicity(ies) do you think this technology is most accurate with? [Allow multiple responses]
	White	30.0699	41.2121	38.4	26.0465	23.5955	21.8978	18.75	0	39.5181	20.2073		31.4351	28.3662		30.0752	35.0575		31.9026	17.6		26.3158	32.5
	Asian - Indian	1.4985	2.42424	1.2	1.39535	0.561798	2.18978	2.08333	0	1.68675	2.07254		1.82232	1.25673		1.12782	2.29885		1.39211	2.4		1.50376	1.5
	Asian - Chinese	2.6973	4.84848	4	1.86047	1.68539	0.729927	2.08333	0	4.33735	1.03627		4.55581	1.25673		2.06767	4.02299		3.01624	0.8		2.50627	2.83333
	Asian - Other	1.4985	3.63636	1.2	0.930233	1.1236	0	4.16667	0	2.16867	1.03627		2.50569	0.718133		0.93985	2.87356		1.62413	0.8		1.75439	1.33333
	Black	2.6973	6.06061	1.2	2.32558	1.1236	4.37956	2.08333	0	3.13253	3.62694		3.41686	2.1544		2.06767	3.44828		2.78422	2.4		2.75689	2.66667
	Hispanic	3.8961	6.66667	4.4	3.72093	1.68539	3.64964	2.08333	0	5.3012	3.10881		5.01139	2.87253		2.63158	4.02299		4.06032	3.2		4.01003	3.83333
	Arab	2.997	6.06061	4	1.39535	1.68539	2.91971	0	0	4.81928	2.07254		3.87244	2.1544		1.8797	4.5977		3.24826	1.6		2.75689	3.16667
	Mixed / multiple ethnic groups	3.8961	4.24242	4.8	3.72093	4.49438	2.91971	0	0	4.57831	2.07254		3.64465	3.94973		2.63158	5.17241		4.29234	0.8		3.50877	4.16667
	Other (please specify)	1.1988	1.21212	0.4	1.39535	2.24719	0.729927	2.08333	0	0.722892	1.03627		1.36674	1.0772		0.75188	1.72414		1.39211	0		0.501253	1.66667
Q22. If this technology was more accurate with, for example, white than non-white people, to what extent do you agree with its use? Please answer using the scale 1 do not agree at all to 6 strongly agree.
	1	32.2677	29.697	32.8	30.2326	36.5169	28.4672	39.5833	50	31.5663	32.1244		33.4852	30.8797		32.7068	34.4828		31.7865	32.8		30.0752	33.5
	2	16.983	18.7879	22	18.6047	12.9213	12.4088	8.33333	0	20.7229	10.8808		13.4396	19.9282		17.8571	19.5402		17.1694	16		13.7845	19.1667
	3	15.4845	21.8182	14	17.2093	14.0449	10.219	12.5	25	17.1084	11.399		13.8952	16.8761		14.4737	15.5172		16.4733	10.4		16.0401	15.1667
	4	15.6843	21.2121	14	14.4186	13.4831	18.2482	10.4167	25	16.8675	16.5803		15.7175	15.6194		14.0977	16.6667		16.2413	13.6		17.0426	14.8333
	5	11.8881	6.06061	9.6	12.5581	11.7978	22.6277	12.5	0	8.19277	19.171		14.8064	9.69479		13.3459	8.04598		11.3689	15.2		13.2832	11
	6	7.69231	2.42424	7.6	6.97674	11.236	8.0292	16.6667	0	5.54217	9.84456		8.65604	7.0018		7.5188	5.74713		6.96056	12		9.77444	6.33333
	1-3 do not agree	64.7353	70.303	68.8	66.0465	63.4831	51.0949	60.4167	75	69.3976	54.4041		60.82	67.684		65.0376	69.5402		65.4292	59.2		59.8997	67.8333
	4-6 agree	35.2647	29.697	31.2	33.9535	36.5169	48.9051	39.5833	25	30.6024	45.5959		39.18	32.316		34.9624	30.4598		34.5708	40.8		40.1003	32.1667
Q23. If this technology was more accurate with, for example, white than non-white people, to what extent do you agree that accuracy with white people should be reduced in order to make it more equal? Please answer using the scale 1 do not agree at all to 6 strongly agree.
	1	58.1419	56.9697	52.8	56.7442	62.3596	60.5839	70.8333	75	54.4578	63.7306		61.5034	55.4758		58.6466	52.2989		57.6566	60.8		61.9048	55.6667
	2	12.2877	10.9091	17.2	13.0233	7.86517	11.6788	8.33333	0	14.6988	10.3627		9.79499	14.1831		13.9098	13.7931		12.645	10.4		12.782	12
	3	11.5884	14.5455	10.8	13.9535	12.3596	7.29927	6.25	0	12.2892	6.73575		10.0228	12.7469		11.0902	14.3678		12.181	7.2		9.77444	12.8333
	4	9.39061	10.303	10.4	7.90698	7.86517	10.219	8.33333	25	10.3614	10.3627		8.42825	10.2334		7.70677	11.4943		9.51276	9.6		8.77193	9.66667
	5	4.6953	2.42424	5.2	6.97674	3.93258	5.10949	2.08333	0	4.09639	4.14508		6.60592	3.2316		4.88722	5.17241		4.52436	5.6		3.00752	5.83333
	6	3.8961	4.84848	3.6	1.39535	5.61798	5.10949	4.16667	0	4.09639	4.66321		3.64465	4.12926		3.7594	2.87356		3.48028	6.4		3.7594	4
	1-3 do not agree	82.018	82.4242	80.8	83.7209	82.5843	79.562	85.4167	75	81.4458	80.829		81.3212	82.4057		83.6466	80.4598		82.4826	78.4		84.4612	80.5
	4-6 agree	17.982	17.5758	19.2	16.2791	17.4157	20.438	14.5833	25	18.5542	19.171		18.6788	17.5943		16.3534	19.5402		17.5174	21.6		15.5388	19.5
