# Supplementary material for: Public attitudes towards the use of automatic facial recognition technology in criminal justice systems around the world
Source: PLoS One. 2021 Oct 13;16(10):e0258241. doi: 10.1371/journal.pone.0258241 (PMC8513835; doi:10.1371/journal.pone.0258241)
Supplement: S5 File — UK data. (XLSX) [file pone.0258241.s005.xlsx]

## Sheet: SECTION 1. Background knowledge
Public attitudes towards the use of automatic face recognition technology in criminal justice systems around the world
Ritchie, Cartledge, Growns, Yan, Wang, Guo, Kramer, Edmond, Martire, San Roque, & White
Data Collection Dates: 28th December 2019 - 29th January 2020. Data Collection Location: UK
			Age Groups										Gender			Ethnicity			Region			Education
		Total	16-24	25-34	35-44	45-54	55-64	65-74	75+	16-34	55+		Male	Female		White	Non-White (including mixed race)		Urban	Rural		No higher education	University education
	Base	1107	248	419	268	111	45	14	2	667	61		483	620		793	143		920	184		444	663
Section 1. Background knowledge
Q1. Identity verification is when a device uses either a password or biometrics (personal characteristics like fingerprints) to identify you as the device’s owner. Which of the following methods of identity verification are you aware of? Please select all that apply. [Allow multiple responses]
	Fingerprints	98.7353	98.3871	98.0907	100	98.1982	100	100	100	98.2009	100		97.7226	99.5161		98.9912	99.3007		98.6957	98.913		99.5495	98.19
	Iris / eye scanning	84.9142	82.2581	81.1456	88.806	91.8919	95.5556	85.7143	50	81.5592	91.8033		87.1636	83.0645		86.2547	83.2168		84.1304	89.1304		83.7838	85.6712
	Password	96.748	96.7742	95.2267	98.5075	98.1982	100	85.7143	100	95.8021	96.7213		95.2381	97.9032		96.8474	95.8042		96.7391	96.7391		97.5225	96.2293
	Voice recgnition	82.9268	81.8548	81.6229	84.3284	84.6847	88.8889	85.7143	50	81.7091	86.8852		82.4017	83.2258		84.111	76.9231		82.2826	86.413		84.6847	81.7496
	Face recognition / face scanning	93.1346	95.1613	92.3628	95.5224	88.2883	86.6667	92.8571	100	93.4033	88.5246		92.3395	93.7097		93.0643	95.1049		93.0435	93.4783		93.9189	92.6094
	Other (please specify)	3.1617	0.403226	3.34129	2.98507	6.30631	11.1111	0	0	2.24888	8.19672		4.34783	2.25806		3.657	2.0979		3.36957	2.17391		2.25225	3.77074
	None	0	0	0	0	0	0	0	0	0	0		0	0		0	0		0	0		0	0
Q2. Which of the following methods of identity verification do you currently use? Please select all that apply. [Allow multiple responses]
	Fingerprints	69.8284	79.0323	72.0764	65.2985	67.5676	37.7778	42.8571	100	74.6627	40.9836		73.913	66.7742		70.6179	79.021		70.7609	65.2174		68.6937	70.5882
	Iris / eye scanning	7.49774	6.45161	8.11456	6.71642	7.20721	8.88889	21.4286	0	7.49625	11.4754		9.73085	5.48387		7.4401	9.79021		7.6087	6.52174		5.85586	8.59729
	Password	93.9476	92.3387	92.8401	95.8955	96.3964	97.7778	85.7143	100	92.6537	95.082		92.9607	94.6774		94.8298	91.6084		93.4783	96.1957		94.1441	93.816
	Voice recgnition	13.6405	10.4839	13.6038	12.6866	19.8198	22.2222	14.2857	0	12.4438	19.6721		14.4928	13.0645		13.4931	13.2867		12.8261	17.9348		10.3604	15.8371
	Face recognition / face scanning	32.2493	43.1452	35.0835	26.4925	20.7207	13.3333	14.2857	50	38.081	14.7541		39.7516	26.129		31.2736	44.0559		33.1522	27.1739		35.3604	30.1659
	Other (please specify)	0.813008	0	0.954654	1.1194	0.900901	2.22222	0	0	0.5997	1.63934		1.24224	0.483871		1.00883	0		0.869565	0.543478		1.12613	0.603318
	None	0.722674	0.403226	0.71599	0.746269	0.900901	2.22222	0	0	0.5997	1.63934		0.621118	0.806452		0.882724	0		0.652174	1.08696		1.35135	0.301659
Q3. In an ideal world, which of these would you like to rely on for identity verification? Please select all that apply. [Allow multiple responses]
	Fingerprints	68.2927	69.7581	69.6897	66.4179	69.3694	62.2222	57.1429	0	69.7151	59.0164		66.2526	69.8387		69.9874	63.6364		68.1522	69.0217		65.7658	69.9849
	Iris / eye scanning	44.5348	43.1452	42.7208	45.8955	46.8468	60	35.7143	0	42.8786	52.459		46.5839	42.9032		46.0277	43.3566		43.913	47.2826		45.045	44.1931
	Password	53.6585	56.4516	51.074	54.8507	50.4505	62.2222	57.1429	50	53.0735	60.6557		54.0373	53.3871		52.5851	58.7413		53.913	52.1739		56.7568	51.5837
	Voice recgnition	20.7769	18.1452	19.3317	20.5224	23.4234	42.2222	28.5714	0	18.8906	37.7049		19.8758	21.6129		20.1765	18.8811		19.7826	25.5435		20.045	21.267
	Face recognition / face scanning	42.8184	43.9516	44.1527	39.5522	43.2432	40	50	50	44.078	42.623		44.7205	41.2903		42.8752	46.1538		42.6087	44.0217		45.045	41.3273
	Other (please specify)	1.17435	0	1.67064	1.1194	0.900901	4.44444	0	0	1.04948	3.27869		1.86335	0.645161		1.51324	0		1.19565	1.08696		1.35135	1.05581
	None	1.17435	0.806452	0.954654	2.23881	0.900901	0	0	0	0.89955	0		1.44928	0.967742		1.00883	0.699301		1.19565	1.08696		1.35135	1.05581
Facial recognition technology description
Facial recognition technology is a biometric system which aims to identify or observe individuals by detecting features associated with a human face. A digital representation of the face is created which can then be compared against a database of stored images. This digital representation may be used to infer characteristics of individuals, and can be matched with similar images to verify a perso…
Q4. How aware are you of the use and adoption of facial recognition systems in your country?
	I am aware and know a lot about it	8.58175	12.5	7.87589	8.20896	3.6036	4.44444	21.4286	0	9.5952	8.19672		13.6646	4.67742		7.18789	16.0839		9.13043	5.97826		4.72973	11.1614
	I am aware and I know a little about it	55.7362	52.0161	57.9952	54.1045	57.6577	66.6667	35.7143	50	55.7721	59.0164		62.7329	50.1613		55.7377	58.042		55.4348	56.5217		56.3063	55.3544
	I am aware but I don't know anything about it	32.0687	31.8548	30.7876	33.5821	35.1351	26.6667	35.7143	50	31.1844	29.5082		20.7039	40.9677		33.5435	22.3776		31.7391	34.2391		34.6847	30.3167
	I am not aware of the use and adoption of facial recognition systems at all	3.61337	3.62903	3.34129	4.10448	3.6036	2.22222	7.14286	0	3.44828	3.27869		2.89855	4.19355		3.5309	3.4965		3.69565	3.26087		4.27928	3.16742

## Sheet: SECTION 2. Use of FR tech
Public attitudes towards the use of automatic face recognition technology in criminal justice systems around the world
Ritchie, Cartledge, Growns, Yan, Wang, Guo, Kramer, Edmond, Martire, San Roque, & White
Data Collection Dates: 28th December 2019 - 29th January 2020
			Age Groups										Gender			Ethnicity			Region			Education
		Total	16-24	25-34	35-44	45-54	55-64	65-74	75+	16-34	55+		Male	Female		White	Non-White (including mixed race)		Urban	Rural		No higher education	University education
	Base	1107	248	419	268	111	45	14	2	667	61		483	620		793	143		920	184		444	663
Section 2. Use of facial recognition technology
Q5. In which of the following ways do you think facial recognition technology is currently being used by the police in your country? Please select all that apply. [Allow multiple responses]
	In their day to day policing	24.4806	22.9839	22.673	23.5075	28.8288	40	42.8571	0	22.7886	39.3443		28.5714	21.4516		23.8335	27.972		24.2391	25.5435		26.3514	23.2278
	In criminal investigations	72.7191	81.0484	75.895	63.4328	63.964	77.7778	71.4286	0	77.8111	73.7705		72.6708	72.7419		72.8878	81.1189		72.3913	74.4565		73.6486	72.0965
	To search for people who have committed a crime	76.2421	79.0323	75.6563	77.2388	64.8649	88.8889	85.7143	0	76.9115	85.2459		75.9834	76.4516		76.0404	80.4196		76.5217	75		77.7027	75.264
	To search for people irrespective of whether or not they have committed a crime	16.5312	19.3548	17.4224	15.2985	11.7117	13.3333	14.2857	0	18.1409	13.1148		20.0828	13.7097		15.3846	21.6783		17.0652	13.587		16.2162	16.7421
	To search for missing persons	60.8853	72.9839	65.1551	52.2388	45.9459	46.6667	57.1429	0	68.066	47.541		60.2484	61.4516		61.2863	61.5385		60.5435	63.0435		61.9369	60.181
	To track citizens	21.2285	29.0323	20.0477	17.1642	18.9189	22.2222	14.2857	0	23.3883	19.6721		27.5362	16.4516		18.9155	31.4685		21.413	19.5652		21.3964	21.1161
	To automate police work	19.8735	19.3548	19.5704	20.8955	20.7207	11.1111	42.8571	0	19.4903	18.0328		25.4658	15.3226		20.5549	20.979		20.2174	18.4783		18.2432	20.9653
	I don't know	8.76242	3.62903	8.11456	11.194	15.3153	8.88889	7.14286	100	6.44678	11.4754		7.03934	10		7.94451	4.1958		8.15217	11.413		8.10811	9.2006
	Other (please specify)	1.17435	0	1.43198	2.61194	0	0	0	0	0.89955	0		1.86335	0.645161		1.00883	2.0979		1.08696	1.63043		1.35135	1.05581
Q5_1. To what extent do you agree with facial recognition technology being used by the police in your country in their day to day policing? Please answer using the scale 1 do not agree at all to 6 strongly agree
	1	17.0732	21.371	14.7971	16.4179	21.6216	8.88889	7.14286	50	17.2414	9.83607		18.8406	15.4839		17.4023	16.7832		17.2826	15.7609		17.5676	16.7421
	2	19.0605	22.5806	19.3317	19.0299	15.3153	8.88889	14.2857	0	20.5397	9.83607		19.4617	18.7097		19.7982	20.2797		19.0217	19.5652		17.1171	20.362
	3	20.1445	22.1774	18.1384	22.7612	18.9189	17.7778	14.2857	0	19.6402	16.3934		20.4969	20		20.3026	18.1818		20.3261	19.5652		18.6937	21.1161
	4	18.6992	16.5323	19.3317	19.7761	17.1171	20	28.5714	0	18.2909	21.3115		17.3913	19.8387		18.1589	23.0769		18.4783	20.1087		18.2432	19.0045
	5	11.1111	9.27419	12.6492	7.83582	9.90991	22.2222	35.7143	0	11.3943	24.5902		10.766	11.4516		11.2232	7.69231		11.6304	8.69565		11.2613	11.0106
	6	13.9115	8.06452	15.7518	14.1791	17.1171	22.2222	0	50	12.8936	18.0328		13.0435	14.5161		13.1148	13.986		13.2609	16.3043		17.1171	11.7647
	1-3 do not agree	56.2782	66.129	52.2673	58.209	55.8559	35.5556	35.7143	50	57.4213	36.0656		58.7992	54.1935		57.5032	55.2448		56.6304	54.8913		53.3784	58.2202
	4-6 agree	43.7218	33.871	47.7327	41.791	44.1441	64.4444	64.2857	50	42.5787	63.9344		41.2008	45.8065		42.4968	44.7552		43.3696	45.1087		46.6216	41.7798
Q5_2. To what extent do you agree with facial recognition technology being used by the police in your country in criminal investigations? Please answer using the scale 1 do not agree at all to 6 strongly agree
	1	2.16802	2.01613	1.43198	2.98507	2.7027	2.22222	0	50	1.64918	3.27869		3.72671	0.967742		2.14376	2.0979		1.95652	2.71739		2.7027	1.80995
	2	2.43902	2.82258	2.38663	2.98507	0.900901	2.22222	0	0	2.54873	1.63934		3.72671	1.45161		2.77427	0		2.3913	2.71739		1.8018	2.86576
	3	5.05872	5.24194	6.20525	4.85075	2.7027	2.22222	0	0	5.84708	1.63934		6.41822	3.70968		5.42245	2.0979		5.1087	4.8913		4.95495	5.12821
	4	14.0921	13.7097	14.0811	15.6716	12.6126	11.1111	14.2857	0	13.943	11.4754		16.7702	11.9355		15.2585	13.2867		13.587	16.8478		13.5135	14.4796
	5	24.9322	28.2258	22.673	26.1194	28.8288	6.66667	42.8571	0	24.7376	14.7541		25.2588	24.8387		24.0858	25.8741		25.5435	22.2826		20.9459	27.6018
	6	51.3098	47.9839	53.222	47.3881	52.2523	75.5556	42.8571	50	51.2744	67.2131		44.0994	57.0968		50.3153	56.6434		51.413	50.5435		56.0811	48.1146
	1-3 do not agree	9.66576	10.0806	10.0239	10.8209	6.30631	6.66667	0	50	10.045	6.55738		13.8716	6.12903		10.3405	4.1958		9.45652	10.3261		9.45946	9.80392
	4-6 agree	90.3342	89.9194	89.9761	89.1791	93.6937	93.3333	100	50	89.955	93.4426		86.1284	93.871		89.6595	95.8042		90.5435	89.6739		90.5405	90.1961
Q5_3. To what extent do you agree with facial recognition technology being used by the police in your country to search for people who have committed a crime? Please answer using the scale 1 do not agree at all to 6 strongly agree
	1	1.89702	1.20968	1.67064	2.23881	2.7027	2.22222	0	50	1.49925	3.27869		3.31263	0.806452		2.01765	2.7972		1.63043	2.71739		2.25225	1.65913
	2	2.52936	2.41935	1.67064	4.47761	1.8018	2.22222	0	0	1.94903	1.63934		3.72671	1.6129		2.26986	0		2.5	2.71739		2.02703	2.86576
	3	5.51039	5.24194	6.44391	5.97015	3.6036	2.22222	0	0	5.997	1.63934		8.07453	3.22581		6.30517	2.0979		4.8913	8.69565		5.18018	5.73152
	4	10.1174	10.4839	9.06921	10.4478	13.5135	6.66667	14.2857	0	9.5952	8.19672		11.3872	9.03226		10.2144	13.2867		10.6522	7.6087		8.55856	11.1614
	5	24.2096	23.7903	22.4344	26.1194	28.8288	15.5556	42.8571	0	22.9385	21.3115		24.0166	24.5161		23.9596	26.5734		24.4565	23.3696		21.1712	26.2443
	6	55.7362	56.8548	58.7112	50.7463	49.5495	71.1111	42.8571	50	58.021	63.9344		49.4824	60.8065		55.2333	55.2448		55.8696	54.8913		60.8108	52.3379
	1-3 do not agree	9.93677	8.87097	9.7852	12.6866	8.10811	6.66667	0	50	9.44528	6.55738		15.1139	5.64516		10.5927	4.8951		9.02174	14.1304		9.45946	10.2564
	4-6 agree	90.0632	91.129	90.2148	87.3134	91.8919	93.3333	100	50	90.5547	93.4426		84.8861	94.3548		89.4073	95.1049		90.9783	85.8696		90.5405	89.7436
Q5_4. To what extent do you agree with facial recognition technology being used by the police in your country to search for people irrespective of whether or not they have committed a crime? Please answer using the scale 1 do not agree at all to 6 strongly agree
	1	36.224	37.5	34.1289	39.5522	37.8378	28.8889	21.4286	50	35.3823	27.8689		40.9938	32.4194		37.831	39.1608		35.6522	39.1304		36.9369	35.7466
	2	21.7706	22.9839	18.6158	24.6269	24.3243	24.4444	14.2857	0	20.2399	21.3115		20.0828	23.0645		21.8159	16.7832		22.5	18.4783		18.4685	23.9819
	3	15.9892	15.3226	15.2745	16.791	14.4144	22.2222	21.4286	50	15.2924	22.9508		14.9068	16.9355		16.3934	15.3846		16.7391	12.5		19.8198	13.4238
	4	10.1174	10.4839	11.4558	9.32836	8.10811	6.66667	7.14286	0	11.0945	6.55738		8.48861	11.4516		9.20555	11.1888		9.56522	13.0435		8.33333	11.3122
	5	6.3234	6.45161	9.06921	2.98507	3.6036	4.44444	14.2857	0	8.09595	6.55738		6.21118	6.45161		6.05296	6.99301		6.30435	6.52174		5.40541	6.93816
	6	9.57543	7.25806	11.4558	6.71642	11.7117	13.3333	21.4286	0	9.89505	14.7541		9.31677	9.67742		8.70113	10.4895		9.23913	10.3261		11.036	8.59729
	1-3 do not agree	73.9837	75.8065	68.0191	80.9701	76.5766	75.5556	57.1429	100	70.9145	72.1311		75.9834	72.4194		76.0404	71.3287		74.8913	70.1087		75.2252	73.1523
	4-6 agree	26.0163	24.1935	31.9809	19.0299	23.4234	24.4444	42.8571	0	29.0855	27.8689		24.0166	27.5806		23.9596	28.6713		25.1087	29.8913		24.7748	26.8477
Q5_5. To what extent do you agree with facial recognition technology being used by the police in your country to search for missing persons? Please answer using the scale 1 do not agree at all to 6 strongly agree
	1	2.52936	2.01613	1.67064	3.35821	3.6036	4.44444	7.14286	0	1.7991	4.91803		4.14079	1.29032		2.64817	2.7972		2.71739	1.08696		2.7027	2.41327
	2	3.79404	2.82258	2.86396	5.59701	3.6036	8.88889	0	0	2.84858	6.55738		4.55487	3.22581		3.5309	2.7972		3.47826	5.43478		2.92793	4.37406
	3	7.40741	4.83871	7.1599	8.95522	9.90991	11.1111	0	0	6.29685	8.19672		8.07453	6.6129		7.69231	7.69231		7.71739	5.97826		6.53153	7.99397
	4	11.5628	12.0968	10.7399	12.6866	10.8108	8.88889	14.2857	50	11.2444	11.4754		12.0083	11.2903		12.1059	10.4895		11.7391	10.8696		9.45946	12.9713
	5	25.6549	26.6129	24.3437	28.3582	27.9279	11.1111	28.5714	0	25.1874	14.7541		27.9503	23.871		24.9685	29.3706		25.6522	26.087		22.973	27.451
	6	49.0515	51.6129	53.222	41.0448	44.1441	55.5556	50	50	52.6237	54.0984		43.2712	53.7097		49.0542	46.8531		48.6957	50.5435		55.4054	44.7964
	1-3 do not agree	13.7308	9.67742	11.6945	17.9104	17.1171	24.4444	7.14286	0	10.9445	19.6721		16.7702	11.129		13.8714	13.2867		13.913	12.5		12.1622	14.7813
	4-6 agree	86.2692	90.3226	88.3055	82.0896	82.8829	75.5556	92.8571	100	89.0555	80.3279		83.2298	88.871		86.1286	86.7133		86.087	87.5		87.8378	85.2187
Q5_6. To what extent do you agree with facial recognition technology being used by the police in your country to track citizens? Please answer using the scale 1 do not agree at all to 6 strongly agree
	1	45.8898	45.5645	41.2888	53.7313	45.9459	46.6667	35.7143	50	42.8786	44.2623		52.588	40.6452		48.2976	41.958		45.5435	47.8261		44.5946	46.7572
	2	18.2475	19.7581	16.2291	19.7761	21.6216	13.3333	14.2857	0	17.5412	13.1148		14.9068	20.8065		18.5372	15.3846		17.8261	20.6522		18.018	18.4012
	3	12.1951	8.87097	14.5585	11.5672	9.00901	17.7778	14.2857	50	12.4438	18.0328		11.1801	13.0645		12.4842	10.4895		12.6087	10.3261		13.5135	11.3122
	4	9.21409	13.7097	9.54654	7.08955	5.40541	4.44444	7.14286	0	11.0945	4.91803		7.66046	10.4839		7.94451	14.6853		9.67391	7.06522		9.00901	9.35143
	5	6.05239	6.45161	8.35322	2.98507	4.5045	2.22222	14.2857	0	7.64618	4.91803		6.41822	5.80645		5.17024	9.09091		6.30435	4.8913		4.72973	6.93816
	6	8.40108	5.64516	10.0239	4.85075	13.5135	15.5556	14.2857	0	8.3958	14.7541		7.24638	9.19355		7.5662	8.39161		8.04348	9.23913		10.1351	7.23982
	1-3 do not agree	76.3324	74.1935	72.0764	85.0746	76.5766	77.7778	64.2857	100	72.8636	75.4098		78.6749	74.5161		79.319	67.8322		75.9783	78.8043		76.1261	76.4706
	4-6 agree	23.6676	25.8065	27.9236	14.9254	23.4234	22.2222	35.7143	0	27.1364	24.5902		21.3251	25.4839		20.681	32.1678		24.0217	21.1957		23.8739	23.5294
Q5_7. To what extent do you agree with facial recognition technology being used by the police in your country to automate police work? Please answer using the scale 1 do not agree at all to 6 strongly agree
	1	20.8672	18.9516	19.8091	23.1343	19.8198	28.8889	21.4286	50	19.4903	27.8689		21.3251	20.4839		20.4288	20.979		20.3261	23.3696		23.6486	19.0045
	2	20.5059	23.3871	19.0931	20.8955	21.6216	13.3333	21.4286	0	20.6897	14.7541		19.2547	21.2903		20.9332	18.1818		20.6522	20.1087		20.7207	20.362
	3	23.5772	22.5806	23.1504	25	27.027	17.7778	14.2857	50	22.9385	18.0328		22.9814	24.1935		24.7163	20.2797		22.9348	27.1739		23.6486	23.5294
	4	16.7118	19.3548	17.4224	14.1791	16.2162	15.5556	7.14286	0	18.1409	13.1148		16.5631	16.9355		16.3934	18.1818		17.9348	10.8696		14.8649	17.9487
	5	10.0271	8.06452	10.9785	10.4478	5.40541	13.3333	35.7143	0	9.89505	18.0328		10.766	9.51613		10.8449	9.79021		10.2174	8.69565		8.33333	11.1614
	6	8.31075	7.66129	9.54654	6.34328	9.90991	11.1111	0	0	8.84558	8.19672		9.10973	7.58065		6.68348	12.5874		7.93478	9.78261		8.78378	7.99397
	1-3 do not agree	64.9503	64.9194	62.0525	69.0299	68.4685	60	57.1429	100	63.1184	60.6557		63.5611	65.9677		66.0782	59.4406		63.913	70.6522		68.018	62.8959
	4-6 agree	35.0497	35.0806	37.9475	30.9701	31.5315	40	42.8571	0	36.8816	39.3443		36.4389	34.0323		33.9218	40.5594		36.087	29.3478		31.982	37.1041
Q6. In which of the following ways do you think facial recognition technology is currently being used by the government in your country? Please select all that apply. [Allow multiple responses]
	To search for people who have committed a crime	62.3306	68.1452	62.7685	63.0597	52.2523	48.8889	64.2857	0	64.7676	50.8197		66.0455	59.3548		60.9079	78.3217		63.1522	58.6957		63.2883	61.6893
	To search for people irrespective of whether or not they have committed a crime	27.5519	31.4516	27.9236	27.6119	15.3153	33.3333	28.5714	0	29.2354	31.1475		30.4348	25.3226		25.9773	36.3636		28.1522	24.4565		23.8739	30.0151
	To search for missing persons	47.2448	59.2742	49.1647	40.6716	37.8378	31.1111	35.7143	0	52.9235	31.1475		50.5176	44.6774		45.5233	57.3427		47.3913	46.7391		49.3243	45.8522
	To track citizens	34.327	42.7419	35.5609	31.3433	23.4234	24.4444	28.5714	0	38.2309	24.5902		38.0952	31.4516		33.2913	41.2587		33.8043	36.413		33.5586	34.8416
	To verify identity when accessing government websites	33.1527	35.8871	36.0382	29.4776	28.8288	26.6667	28.5714	0	35.982	26.2295		31.0559	34.8387		33.5435	31.4685		32.7174	34.7826		34.6847	32.1267
	To prevent fraud when applying for identity documents e.g. passports	62.7823	64.9194	63.4845	64.1791	54.955	60	57.1429	0	64.018	57.377		62.5259	63.0645		63.8083	67.8322		61.8478	67.3913		60.8108	64.1026
	As evidence identifying people in CCTV images in criminal trials	66.8473	72.9839	66.1098	66.791	0	66.6667	64.2857	0	68.6657	63.9344		66.2526	67.2581		65.4477	79.021		67.1739	65.2174		69.5946	65.0075
	As evidence identifying people in other digital images (e.g. social media images) in criminal trials	53.0262	62.0968	52.9833	50.3731	41.4414	51.1111	50	0	56.3718	49.1803		56.7288	50		51.7024	60.1399		53.0435	53.2609		55.6306	51.2821
	I don't know	13.5501	7.25806	13.1265	14.9254	24.3243	13.3333	14.2857	100	10.9445	16.3934		11.1801	15.3226		13.9975	3.4965		12.6087	17.9348		12.3874	14.3288
	Other (please specify)	0.63234	0	0.238663	1.49254	0.900901	2.22222	0	0	0.149925	1.63934		0.828157	0.483871		0.75662	0.699301		0.543478	1.08696		0.900901	0.452489
Q6_1. To what extent do you agree with facial recognition technology being used by the government in your country to search for people who have committed a crime? Please answer using the scale 1 do not agree at all to 6 strongly agree
	1	5.96206	5.24194	5.01193	7.46269	6.30631	6.66667	7.14286	50	5.09745	8.19672		8.90269	3.70968		6.05296	3.4965		5.86957	6.52174		6.30631	5.73152
	2	4.24571	3.62903	4.05728	4.47761	8.10811	0	0	0	3.89805	0		5.17598	3.54839		4.41362	1.3986		4.34783	3.80435		2.7027	5.27903
	3	7.94941	10.0806	7.1599	7.83582	5.40541	6.66667	21.4286	0	8.24588	9.83607		8.07453	7.58065		8.82724	5.59441		7.5	9.78261		8.55856	7.54148
	4	12.8275	14.1129	14.0811	11.9403	10.8108	6.66667	7.14286	0	14.093	6.55738		13.8716	11.9355		13.6192	9.79021		11.9565	17.3913		11.4865	13.7255
	5	22.9449	22.9839	22.9117	21.6418	26.1261	17.7778	42.8571	0	22.9385	22.9508		24.6377	21.7742		22.5725	29.3706		23.2609	21.7391		18.6937	25.7919
	6	46.0705	43.9516	46.778	46.6418	43.2432	62.2222	21.4286	50	45.7271	52.459		39.3375	51.4516		44.5145	50.3497		47.0652	40.7609		52.2523	41.9306
	1-3 do not agree	18.1572	18.9516	16.2291	19.7761	19.8198	13.3333	28.5714	50	17.2414	18.0328		22.1532	14.8387		19.2938	10.4895		17.7174	20.1087		17.5676	18.552
	4-6 agree	81.8428	81.0484	83.7709	80.2239	80.1802	86.6667	71.4286	50	82.7586	81.9672		77.8468	85.1613		80.7062	89.5105		82.2826	79.8913		82.4324	81.448
Q6_2. To what extent do you agree with facial recognition technology being used by the government in your country to search for people irrespective of whether or not they have committed a crime? Please answer using the scale 1 do not agree at all to 6 strongly agree
	1	42.0958	40.7258	41.0501	46.2687	44.1441	35.5556	21.4286	50	40.9295	32.7869		46.1698	38.871		43.6318	44.7552		41.7391	44.5652		42.3423	41.9306
	2	20.3252	22.9839	16.2291	23.5075	22.5225	13.3333	42.8571	0	18.7406	19.6721		17.8054	22.2581		20.9332	14.6853		20.4348	20.1087		19.1441	21.1161
	3	15.1762	16.129	15.2745	14.1791	9.90991	31.1111	7.14286	0	15.5922	24.5902		14.0787	16.129		15.7629	13.2867		15.9783	10.8696		17.1171	13.8763
	4	8.76242	11.2903	10.5012	4.47761	7.20721	6.66667	7.14286	50	10.7946	8.19672		7.86749	9.51613		7.314	11.1888		8.26087	11.413		8.10811	9.2006
	5	6.5944	3.22581	8.59189	5.97015	8.10811	4.44444	14.2857	0	6.5967	6.55738		7.45342	5.96774		5.67465	10.4895		6.41304	7.6087		5.63063	7.23982
	6	7.04607	5.64516	8.35322	5.59701	8.10811	8.88889	7.14286	0	7.34633	8.19672		6.62526	7.25806		6.68348	5.59441		7.17391	5.43478		7.65766	6.6365
	1-3 do not agree	77.5971	79.8387	72.5537	83.9552	76.5766	80	71.4286	50	75.2624	77.0492		78.0538	77.2581		80.3279	72.7273		78.1522	75.5435		78.6036	76.9231
	4-6 agree	22.4029	20.1613	27.4463	16.0448	23.4234	20	28.5714	50	24.7376	22.9508		21.9462	22.7419		19.6721	27.2727		21.8478	24.4565		21.3964	23.0769
Q6_3. To what extent do you agree with facial recognition technology being used by the government in your country to search for missing persons? Please answer using the scale 1 do not agree at all to 6 strongly agree
	1	5.42005	4.03226	4.53461	6.71642	6.30631	8.88889	14.2857	0	4.34783	9.83607		7.45342	3.87097		5.67465	3.4965		5.76087	3.80435		4.95495	5.73152
	2	4.87805	4.43548	3.57995	5.97015	7.20721	4.44444	14.2857	0	3.89805	6.55738		6.00414	4.03226		4.66583	4.8951		4.8913	4.8913		4.05405	5.42986
	3	9.12376	6.04839	9.54654	10.8209	8.10811	13.3333	14.2857	0	8.24588	13.1148		7.66046	10		9.45776	8.39161		9.02174	9.23913		7.43243	10.2564
	4	13.2791	13.7097	12.8878	15.2985	11.7117	6.66667	7.14286	50	13.1934	8.19672		14.9068	12.0968		14.2497	9.79021		12.9348	15.2174		11.4865	14.4796
	5	25.3839	28.629	24.3437	25	27.027	17.7778	21.4286	0	25.937	18.0328		27.3292	23.871		25.7251	27.972		25.4348	25.5435		25	25.641
	6	41.9151	43.1452	45.1074	36.194	39.6396	48.8889	28.5714	50	44.3778	44.2623		36.646	46.129		40.227	45.4545		41.9565	41.3043		47.0721	38.4615
	1-3 do not agree	19.4219	14.5161	17.6611	23.5075	21.6216	26.6667	42.8571	0	16.4918	29.5082		21.118	17.9032		19.7982	16.7832		19.6739	17.9348		16.4414	21.4178
	4-6 agree	80.5781	85.4839	82.3389	76.4925	78.3784	73.3333	57.1429	100	83.5082	70.4918		78.882	82.0968		80.2018	83.2168		80.3261	82.0652		83.5586	78.5822
Q6_4. To what extent do you agree with facial recognition technology being used by the government in your country to track citizens? Please answer using the scale 1 do not agree at all to 6 strongly agree
	1	46.4318	45.5645	41.0501	54.1045	50.4505	46.6667	42.8571	50	42.7286	45.9016		53.8302	40.6452		48.6759	44.0559		45.8696	50		46.1712	46.6063
	2	18.5185	15.7258	16.4678	20.8955	21.6216	33.3333	14.2857	0	16.1919	27.8689		14.6998	21.4516		19.1677	15.3846		19.0217	16.3043		17.1171	19.457
	3	11.4724	11.2903	12.4105	13.0597	8.10811	4.44444	7.14286	0	11.994	4.91803		8.28157	14.0323		11.0971	14.6853		11.8478	9.23913		12.3874	10.8597
	4	10.3884	14.9194	12.4105	5.97015	5.40541	4.44444	14.2857	0	13.3433	6.55738		10.9731	10		8.82724	11.8881		10.2174	11.413		10.5856	10.2564
	5	5.96206	5.64516	8.11456	4.10448	4.5045	2.22222	7.14286	0	7.1964	3.27869		6.41822	5.64516		6.17907	6.99301		6.08696	5.43478		4.27928	7.08899
	6	7.22674	6.85484	9.54654	1.86567	9.90991	8.88889	14.2857	50	8.54573	11.4754		5.7971	8.22581		6.05296	6.99301		6.95652	7.6087		9.45946	5.73152
	1-3 do not agree	76.4228	72.5806	69.9284	88.0597	80.1802	84.4444	64.2857	50	70.9145	78.6885		76.8116	76.129		78.9407	74.1259		76.7391	75.5435		75.6757	76.9231
	4-6 agree	23.5772	27.4194	30.0716	11.9403	19.8198	15.5556	35.7143	50	29.0855	21.3115		23.1884	23.871		21.0593	25.8741		23.2609	24.4565		24.3243	23.0769
Q6_5. To what extent do you agree with facial recognition technology being used by the government in your country to verify identity when accessing government websites? Please answer using the scale 1 do not agree at all to 6 strongly agree
	1	15.0858	12.9032	15.5131	16.791	13.5135	17.7778	7.14286	50	14.5427	16.3934		15.942	14.5161		14.628	20.979		15.2174	14.6739		13.2883	16.2896
	2	12.1951	16.129	9.7852	11.5672	18.9189	2.22222	7.14286	0	12.1439	3.27869		13.4576	11.129		11.3493	16.0839		12.5	10.8696		11.2613	12.8205
	3	17.6152	18.1452	17.1838	19.0299	12.6126	20	28.5714	0	17.5412	21.3115		19.2547	16.4516		16.7718	16.7832		17.8261	16.3043		18.018	17.3454
	4	17.5248	18.9516	15.9905	17.9104	18.9189	17.7778	21.4286	0	17.0915	18.0328		15.1139	19.3548		19.1677	11.1888		17.7174	16.8478		17.7928	17.3454
	5	17.7958	15.7258	21.4797	17.5373	10.8108	8.88889	35.7143	0	19.3403	14.7541		17.3913	18.0645		18.4111	13.986		17.3913	20.1087		17.1171	18.2504
	6	19.7832	18.1452	20.0477	17.1642	25.2252	33.3333	0	50	19.3403	26.2295		18.8406	20.4839		19.6721	20.979		19.3478	21.1957		22.5225	17.9487
	1-3 do not agree	44.8961	47.1774	42.4821	47.3881	45.045	40	42.8571	50	44.2279	40.9836		48.6542	42.0968		42.7491	53.8462		45.5435	41.8478		42.5676	46.4555
	4-6 agree	55.1039	52.8226	57.5179	52.6119	54.955	60	57.1429	50	55.7721	59.0164		51.3458	57.9032		57.2509	46.1538		54.4565	58.1522		57.4324	53.5445
Q6_6. To what extent do you agree with facial recognition technology being used by the government in your country to prevent fraud when applying for identity docuemnts e.g. passports? Please answer using the scale 1 do not agree at all to 6 strongly agree
	1	5.60072	5.64516	5.01193	5.97015	4.5045	8.88889	7.14286	50	5.24738	9.83607		8.28157	3.54839		5.42245	6.29371		5.54348	5.97826		5.63063	5.58069
	2	3.79404	4.43548	2.86396	4.10448	6.30631	2.22222	0	0	3.44828	1.63934		4.14079	3.3871		3.7831	4.1958		3.69565	4.34783		2.25225	4.82655
	3	9.57543	11.6935	8.35322	11.194	7.20721	4.44444	14.2857	0	9.5952	6.55738		11.5942	7.90323		9.70996	9.09091		9.45652	9.78261		9.45946	9.65309
	4	16.0795	18.9516	14.7971	16.4179	18.9189	6.66667	7.14286	0	16.3418	6.55738		15.3209	16.6129		17.2762	16.7832		16.3043	15.2174		15.5405	16.4404
	5	24.2096	25	25.7757	22.3881	22.5225	15.5556	42.8571	0	25.4873	21.3115		24.8447	23.871		23.9596	22.3776		24.4565	23.3696		21.3964	26.0935
	6	40.7407	34.2742	43.1981	39.9254	40.5405	62.2222	28.5714	50	39.8801	54.0984		35.8178	44.6774		39.8487	41.2587		40.5435	41.3043		45.7207	37.4057
	1-3 do not agree	18.9702	21.7742	16.2291	21.2687	18.018	15.5556	21.4286	50	18.2909	18.0328		24.0166	14.8387		18.9155	19.5804		18.6957	20.1087		17.3423	20.0603
	4-6 agree	81.0298	78.2258	83.7709	78.7313	81.982	84.4444	78.5714	50	81.7091	81.9672		75.9834	85.1613		81.0845	80.4196		81.3043	79.8913		82.6577	79.9397
Q6_7. To what extent do you agree with facial recognition technology being used by the government in your country as evidence identifying people in CCTV images in criminal trials? Please answer using the scale 1 do not agree at all to 6 strongly agree
	1	6.05239	5.24194	5.01193	7.08955	7.20721	8.88889	7.14286	50	5.09745	9.83607		9.93789	3.06452		6.30517	5.59441		5.76087	7.6087		6.53153	5.73152
	2	3.79404	3.62903	3.34129	4.10448	7.20721	0	0	0	3.44828	0		3.93375	3.70968		4.28752	2.7972		4.02174	2.71739		2.92793	4.37406
	3	7.67841	7.25806	7.39857	9.32836	6.30631	2.22222	21.4286	0	7.34633	6.55738		8.07453	7.09677		7.314	6.29371		7.17391	9.78261		7.65766	7.69231
	4	17.7958	18.5484	18.8544	18.2836	12.6126	15.5556	14.2857	0	18.7406	14.7541		19.4617	16.4516		19.1677	15.3846		17.8261	17.9348		14.1892	20.2112
	5	25.2936	31.4516	22.9117	23.5075	27.027	13.3333	42.8571	50	26.087	21.3115		25.4658	25.3226		23.9596	29.3706		25.5435	24.4565		24.0991	26.0935
	6	39.3857	33.871	42.4821	37.6866	39.6396	60	14.2857	0	39.2804	47.541		33.1263	44.3548		38.966	40.5594		39.6739	37.5		44.5946	35.8974
	1-3 do not agree	17.5248	16.129	15.7518	20.5224	20.7207	11.1111	28.5714	50	15.8921	16.3934		21.9462	13.871		17.9067	14.6853		16.9565	20.1087		17.1171	17.7979
	4-6 agree	82.4752	83.871	84.2482	79.4776	79.2793	88.8889	71.4286	50	84.1079	83.6066		78.0538	86.129		82.0933	85.3147		83.0435	79.8913		82.8829	82.2021
Q6_8. To what extent do you agree with facial recognition technology being used by the government in your country as evidence identifying people in other digital images (e.g. social media images) in criminal trials? Please answer using the scale 1 do not agree at all to 6 strongly agree
	1	9.93677	8.46774	10.5012	10.8209	9.00901	8.88889	7.14286	50	9.74513	9.83607		13.8716	6.93548		10.7188	7.69231		9.34783	13.0435		9.45946	10.2564
	2	9.21409	10.0806	6.92124	10.4478	16.2162	0	14.2857	0	8.09595	3.27869		8.48861	9.51613		9.70996	8.39161		10	5.43478		7.65766	10.2564
	3	12.7371	12.0968	12.6492	15.6716	9.00901	11.1111	7.14286	0	12.4438	9.83607		13.0435	12.4194		13.367	11.1888		12.8261	11.9565		12.6126	12.8205
	4	17.8862	24.5968	15.5131	16.0448	14.4144	20	28.5714	0	18.8906	21.3115		19.2547	16.9355		17.4023	18.1818		18.0435	17.3913		17.1171	18.4012
	5	23.1256	20.9677	24.821	21.2687	25.2252	24.4444	21.4286	50	23.3883	24.5902		23.6025	22.9032		23.203	24.4755		22.7174	25.5435		24.0991	22.4736
	6	27.1003	23.7903	29.5943	25.7463	26.1261	35.5556	21.4286	0	27.4363	31.1475		21.7391	31.2903		25.599	30.0699		27.0652	26.6304		29.0541	25.7919
	1-3 do not agree	31.888	30.6452	30.0716	36.9403	34.2342	20	28.5714	50	30.2849	22.9508		35.4037	28.871		33.7957	27.2727		32.1739	30.4348		29.7297	33.3333
	4-6 agree	68.112	69.3548	69.9284	63.0597	65.7658	80	71.4286	50	69.7151	77.0492		64.5963	71.129		66.2043	72.7273		67.8261	69.5652		70.2703	66.6667
Q7. In which of the following ways do you think facial recognition technology is currently being used by private companies in your country? Please select all that apply. [Allow multiple responses]
	To track citizens	25.8356	33.871	25.537	26.1194	13.5135	17.7778	14.2857	0	28.6357	16.3934		31.677	20.9677		25.599	29.3706		26.7391	21.7391		22.5225	28.0543
	To track people behaving antisocially	28.4553	30.2419	25.0597	30.2239	32.4324	28.8889	35.7143	0	26.9865	29.5082		32.9193	25		27.995	34.965		28.6957	27.1739		29.0541	28.0543
	To blacklist people who have previously behaved antisocially	37.037	42.7419	36.5155	35.0746	29.7297	40	42.8571	0	38.8306	39.3443		43.6853	31.7742		37.4527	43.3566		37.3913	35.3261		37.8378	36.5008
	To share data between businesses e.g. bars and shops in order to blacklist people	43.9024	50.8065	43.1981	44.7761	32.4324	37.7778	42.8571	0	46.027	37.7049		51.1387	38.0645		44.1362	46.8531		44.5652	40.7609		45.4955	42.8356
	I don't know	41.4634	32.2581	38.4248	46.2687	57.6577	51.1111	35.7143	100	36.1319	49.1803		32.9193	48.3871		40.9836	32.1678		40.5435	45.6522		41.6667	41.3273
	Other (please specify)	1.71635	0.806452	1.43198	3.35821	0.900901	2.22222	0	0	1.1994	1.63934		2.27743	1.12903		2.01765	0.699301		1.30435	3.80435		1.12613	2.11161
Q7_1. To what extent do you agree with facial recognition technology being used by private companies in your country to track citizens? Please answer using the scale 1 do not agree at all to 6 strongly agree
	1	63.776	59.6774	59.6659	69.0299	70.2703	80	50	100	59.6702	73.7705		63.7681	63.7097		65.3216	64.3357		63.4783	66.3043		63.2883	64.1026
	2	15.0858	16.5323	15.5131	16.0448	10.8108	11.1111	7.14286	0	15.8921	9.83607		14.4928	15.4839		15.3846	12.5874		16.087	9.78261		13.964	15.8371
	3	8.03975	8.46774	9.54654	6.71642	6.30631	0	21.4286	0	9.14543	4.91803		5.59006	10		6.93569	9.79021		7.71739	8.69565		9.00901	7.39065
	4	6.14273	6.45161	7.1599	4.10448	8.10811	4.44444	0	0	6.89655	3.27869		7.03934	5.48387		6.05296	2.7972		5.54348	9.23913		6.98198	5.58069
	5	3.97471	4.03226	4.53461	2.61194	3.6036	2.22222	21.4286	0	4.34783	6.55738		6.00414	2.41935		4.28752	4.1958		4.02174	3.80435		3.82883	4.0724
	6	2.98103	4.83871	3.57995	1.49254	0.900901	2.22222	0	0	4.04798	1.63934		3.10559	2.90323		2.01765	6.29371		3.15217	2.17391		2.92793	3.01659
	1-3 do not agree	86.9015	84.6774	84.7255	91.791	87.3874	91.1111	78.5714	100	84.7076	88.5246		83.8509	89.1935		87.6419	86.7133		87.2826	84.7826		86.2613	87.3303
	4-6 agree	13.0985	15.3226	15.2745	8.20896	12.6126	8.88889	21.4286	0	15.2924	11.4754		16.1491	10.8065		12.3581	13.2867		12.7174	15.2174		13.7387	12.6697
Q7_2. To what extent do you agree with facial recognition technology being used by private companies in your country to track people behaving antisocially? Please answer using the scale 1 do not agree at all to 6 strongly agree
	1	31.5266	31.0484	27.685	35.8209	37.8378	26.6667	28.5714	100	28.9355	29.5082		34.7826	28.871		31.3997	33.5664		31.7391	30.9783		29.0541	33.1825
	2	14.9955	19.7581	14.3198	13.0597	14.4144	11.1111	7.14286	0	16.3418	9.83607		15.3209	14.6774		16.6456	11.1888		15.6522	11.9565		15.0901	14.9321
	3	18.0668	19.3548	21.4797	15.6716	13.5135	8.88889	7.14286	0	20.6897	8.19672		17.8054	18.3871		18.0328	11.8881		18.0435	17.9348		18.6937	17.6471
	4	16.0795	16.5323	18.3771	13.806	12.6126	15.5556	14.2857	0	17.6912	14.7541		13.8716	17.7419		15.6368	18.1818		15.3261	20.1087		15.0901	16.7421
	5	11.2014	7.66129	10.5012	13.4328	14.4144	13.3333	21.4286	0	9.44528	14.7541		10.9731	11.4516		10.3405	16.7832		11.3043	10.3261		11.2613	11.1614
	6	8.13008	5.64516	7.63723	8.20896	7.20721	24.4444	21.4286	0	6.89655	22.9508		7.24638	8.87097		7.94451	8.39161		7.93478	8.69565		10.8108	6.33484
	1-3 do not agree	64.589	70.1613	63.4845	64.5522	65.7658	46.6667	42.8571	100	65.967	47.541		67.9089	61.9355		66.0782	56.6434		65.4348	60.8696		62.8378	65.7617
	4-6 agree	35.411	29.8387	36.5155	35.4478	34.2342	53.3333	57.1429	0	34.033	52.459		32.0911	38.0645		33.9218	43.3566		34.5652	39.1304		37.1622	34.2383
Q7_3. To what extent do you agree with facial recognition technology being used by private companies in your country to blacklist people who have previously behaved antisocially? Please answer using the scale 1 do not agree at all to 6 strongly agree
	1	30.262	30.2419	25.537	33.9552	37.8378	31.1111	28.5714	100	27.2864	32.7869		33.9545	27.2581		31.0214	27.972		30.2174	30.9783		29.5045	30.7692
	2	12.4661	12.0968	12.1718	14.9254	11.7117	6.66667	7.14286	0	12.1439	6.55738		11.5942	13.0645		13.367	10.4895		12.5	12.5		10.3604	13.8763
	3	16.2602	15.7258	19.5704	16.0448	9.90991	8.88889	7.14286	0	18.1409	8.19672		14.9068	17.4194		15.2585	11.8881		16.3043	15.7609		17.1171	15.6863
	4	16.9828	17.7419	17.8998	14.9254	18.9189	15.5556	7.14286	0	17.8411	13.1148		15.735	18.0645		16.1412	25.1748		16.7391	17.9348		17.1171	16.8929
	5	14.8148	16.129	14.5585	12.6866	12.6126	22.2222	35.7143	0	15.1424	24.5902		14.6998	15		15.1324	16.0839		15.3261	12.5		13.5135	15.6863
	6	9.21409	8.06452	10.2625	7.46269	9.00901	15.5556	14.2857	0	9.44528	14.7541		9.10973	9.19355		9.07945	8.39161		8.91304	10.3261		12.3874	7.08899
	1-3 do not agree	58.9883	58.0645	57.2792	64.9254	59.4595	46.6667	42.8571	100	57.5712	47.541		60.4555	57.7419		59.6469	50.3497		59.0217	59.2391		56.982	60.3318
	4-6 agree	41.0117	41.9355	42.7208	35.0746	40.5405	53.3333	57.1429	0	42.4288	52.459		39.5445	42.2581		40.3531	49.6503		40.9783	40.7609		43.018	39.6682
Q7_4. To what extent do you agree with facial recognition technology being used by private companies in your country to share data between businesses e.g. bars and shops in order to blacklist people? Please answer using the scale 1 do not agree at all to 6 strongly agree
	1	37.308	38.3065	31.7422	43.6567	45.045	26.6667	28.5714	100	34.1829	29.5082		38.7164	36.129		35.6873	41.958		38.3696	32.6087		34.9099	38.914
	2	15.0858	13.3065	15.9905	18.2836	10.8108	11.1111	7.14286	0	14.9925	9.83607		15.528	14.6774		16.5195	13.2867		14.6739	17.3913		16.8919	13.8763
	3	16.3505	16.129	19.0931	13.4328	13.5135	20	7.14286	0	17.991	16.3934		14.0787	18.2258		16.8979	14.6853		16.5217	15.2174		14.8649	17.3454
	4	12.5565	12.0968	10.9785	11.5672	18.9189	17.7778	21.4286	0	11.3943	18.0328		11.3872	13.5484		13.1148	8.39161		12.1739	14.1304		11.4865	13.273
	5	10.3884	12.9032	12.6492	5.97015	5.40541	13.3333	14.2857	0	12.7436	13.1148		12.2153	9.03226		9.83607	11.8881		10.2174	11.413		11.4865	9.65309
	6	8.31075	7.25806	9.54654	7.08955	6.30631	11.1111	21.4286	0	8.69565	13.1148		8.07453	8.3871		7.94451	9.79021		8.04348	9.23913		10.3604	6.93816
	1-3 do not agree	68.7444	67.7419	66.8258	75.3731	69.3694	57.7778	42.8571	100	67.1664	55.7377		68.323	69.0323		69.1047	69.9301		69.5652	65.2174		66.6667	70.1357
	4-6 agree	31.2556	32.2581	33.1742	24.6269	30.6306	42.2222	57.1429	0	32.8336	44.2623		31.677	30.9677		30.8953	30.0699		30.4348	34.7826		33.3333	29.8643

## Sheet: SECTION 3. Trust
Public attitudes towards the use of automatic face recognition technology in criminal justice systems around the world
Ritchie, Cartledge, Growns, Yan, Wang, Guo, Kramer, Edmond, Martire, San Roque, & White
Data Collection Dates: 28th December 2019 - 29th January 2020
			Age Groups										Gender			Ethnicity			Region			Education
		Total	16-24	25-34	35-44	45-54	55-64	65-74	75+	16-34	55+		Male	Female		White	Non-White (including mixed race)		Urban	Rural		No higher education	University education
	Base	1107	248	419	268	111	45	14	2	667	61		483	620		793	143		920	184		444	663
Section 3. Trust in the use of facial recognition technology
Facial recognition technology use description
Facial recognition technology is used by some police forces as a method of identity verification. The police may aim to match the digital representations captured by the technology with images present in a database. This database could contain images of every citizen, or only images of individuals on a ‘watchlist’. Watchlists are created by authorities and contain information about a person of in…
Q8. How comfortable do you feel with police in your country using facial recognition technology to search for individuals who are on a watchlist? Please answer using the scale 1 not comfortable at all to 6 very comfortable
	1	3.97471	3.62903	4.05728	3.73134	3.6036	6.66667	0	50	3.89805	6.55738		5.7971	2.58065		3.657	3.4965		3.69565	4.8913		4.27928	3.77074
	2	6.95574	7.66129	4.77327	10.4478	7.20721	2.22222	7.14286	0	5.84708	3.27869		10.352	4.19355		7.5662	8.39161		7.06522	6.52174		6.98198	6.93816
	3	9.93677	8.87097	11.4558	10.8209	8.10811	4.44444	0	0	10.4948	3.27869		12.0083	8.22581		8.82724	13.2867		10.3261	8.15217		8.55856	10.8597
	4	22.1319	25.8065	21.957	20.8955	20.7207	8.88889	42.8571	0	23.3883	16.3934		20.2899	23.5484		22.4464	22.3776		21.8478	23.913		20.4955	23.2278
	5	25.9259	27.8226	22.9117	28.3582	30.6306	22.2222	7.14286	50	24.7376	19.6721		23.8095	27.7419		26.86	23.7762		26.3043	24.4565		24.0991	27.1493
	6	31.075	26.2097	34.8449	25.7463	29.7297	55.5556	42.8571	0	31.6342	50.8197		27.7433	33.7097		30.6431	28.6713		30.7609	32.0652		35.5856	28.0543
	1-3 not comfortable	20.8672	20.1613	20.2864	25	18.9189	13.3333	7.14286	50	20.2399	13.1148		28.1573	15		20.0504	25.1748		21.087	19.5652		19.8198	21.5686
	4-6 comfortable	79.1328	79.8387	79.7136	75	81.0811	86.6667	92.8571	50	79.7601	86.8852		71.8427	85		79.9496	74.8252		78.913	80.4348		80.1802	78.4314
Q9. How comfortable do you feel with police in your country using facial recognition technology to search for individuals who are not on a watchlist? Please answer using the scale 1 not comfortable at all to 6 very comfortable
	1	40.5601	45.5645	38.1862	41.791	39.6396	35.5556	21.4286	50	40.9295	32.7869		45.7557	36.4516		40.1009	47.5524		40.6522	40.2174		40.0901	40.8748
	2	24.6612	22.9839	21.2411	30.9701	28.8288	17.7778	28.5714	0	21.8891	19.6721		21.118	27.4194		25.3468	20.979		24.5652	25.5435		24.3243	24.8869
	3	15.6278	18.1452	16.7064	13.4328	12.6126	15.5556	7.14286	0	17.2414	13.1148		14.0787	16.9355		16.6456	14.6853		15.9783	13.587		16.4414	15.083
	4	8.67209	8.06452	11.2172	3.73134	6.30631	20	14.2857	50	10.045	19.6721		8.28157	9.03226		7.94451	7.69231		8.47826	9.78261		8.78378	8.59729
	5	4.78771	2.41935	5.72792	4.47761	7.20721	2.22222	14.2857	0	4.49775	4.91803		5.17598	4.51613		4.79193	2.7972		5	3.80435		4.5045	4.97738
	6	5.69106	2.82258	6.92124	5.59701	5.40541	8.88889	14.2857	0	5.3973	9.83607		5.59006	5.64516		5.17024	6.29371		5.32609	7.06522		5.85586	5.58069
	1-3 not comfortable	80.8491	86.6935	76.1337	86.194	81.0811	68.8889	57.1429	50	80.06	65.5738		80.9524	80.8065		82.0933	83.2168		81.1957	79.3478		80.8559	80.8446
	4-6 comfortable	19.1509	13.3065	23.8663	13.806	18.9189	31.1111	42.8571	50	19.94	34.4262		19.0476	19.1935		17.9067	16.7832		18.8043	20.6522		19.1441	19.1554
Q10. To what extent do you trust the police in your country to use facial recognition technology responsibly? Please answer using the scale 1 I do not trust at all to 6 I trust very much
	1	9.03342	11.2903	7.1599	8.20896	10.8108	13.3333	7.14286	50	8.69565	13.1148		12.6294	6.29032		8.44893	12.5874		8.47826	11.413		9.68468	8.59729
	2	12.0145	12.9032	11.2172	14.9254	9.00901	6.66667	7.14286	0	11.8441	6.55738		12.6294	11.2903		12.6103	9.79021		11.5217	14.6739		11.9369	12.0664
	3	16.4408	19.7581	17.4224	16.791	8.10811	11.1111	7.14286	0	18.2909	9.83607		16.7702	16.2903		14.7541	25.8741		16.8478	14.6739		15.7658	16.8929
	4	27.8229	25	27.2076	29.1045	36.036	22.2222	28.5714	0	26.3868	22.9508		26.087	29.1935		28.3733	27.2727		28.2609	26.087		24.7748	29.8643
	5	22.2222	19.3548	22.9117	20.5224	24.3243	33.3333	35.7143	0	21.5892	32.7869		21.3251	23.0645		23.9596	13.2867		22.3913	21.1957		23.6486	21.267
	6	12.4661	11.6935	14.0811	10.4478	11.7117	13.3333	14.2857	50	13.1934	14.7541		10.559	13.871		11.8537	11.1888		12.5	11.9565		14.1892	11.3122
	1-3 do not trust	37.4887	43.9516	35.7995	39.9254	27.9279	31.1111	21.4286	50	38.8306	29.5082		42.029	33.871		35.8134	48.2517		36.8478	40.7609		37.3874	37.5566
	4-6 trust	62.5113	56.0484	64.2005	60.0746	72.0721	68.8889	78.5714	50	61.1694	70.4918		57.971	66.129		64.1866	51.7483		63.1522	59.2391		62.6126	62.4434
Q10_1. [Asked only to those responding 4, 5 or 6 to Q10] You said you trust the police to use this technology responsibly, rating your level of trust as [insert rating from Q10]. Which of the following are reasons for your rating? Please select all that apply. [Allow multiple responses]
	I generally trust the police	49.3225	42.7419	48.4487	51.1194	57.6577	60	57.1429	50	46.3268	59.0164		44.9275	52.9032		52.7112	34.2657		49.4565	48.3696		51.1261	48.1146
	It is beneficial for the security of society	48.3288	44.3548	49.4033	46.6418	52.2523	57.7778	57.1429	50	47.5262	57.377		45.3416	50.8065		50.9458	39.1608		48.6957	46.1957		49.3243	47.6621
	The benefits to society outweigh any loss of privacy I might experience	30.1716	25.8065	29.1169	26.8657	41.4414	46.6667	57.1429	50	27.8861	49.1803		25.2588	33.871		32.7869	19.5804		30.4348	28.2609		27.7027	31.825
	It is beneficial for my own personal security	28.4553	25.8065	30.0716	23.5075	36.9369	33.3333	35.7143	50	28.4858	34.4262		27.3292	29.1935		29.5082	23.7762		28.2609	28.8043		28.3784	28.5068
	It does not affect me personally	15.7182	14.9194	17.1838	13.4328	15.3153	20	14.2857	50	16.3418	19.6721		15.1139	16.129		16.1412	12.5874		15.5435	16.3043		17.1171	14.7813
	I trust that my data will be stored securely	28.2746	25.8065	30.0716	24.6269	32.4324	28.8889	50	50	28.4858	34.4262		25.2588	30.6452		30.3909	18.1818		27.7174	30.9783		28.3784	28.2051
	I trust the police to use the technology ethically	38.7534	34.2742	37.9475	37.6866	45.045	55.5556	57.1429	50	36.5817	55.7377		33.1263	43.2258		41.9924	21.6783		38.913	38.0435		41.4414	36.9532
	I can give my consent or opt out	7.58808	7.66129	6.92124	4.85075	12.6126	17.7778	7.14286	0	7.1964	14.7541		8.28157	6.93548		7.81841	5.59441		7.71739	7.06522		8.10811	7.23982
	I am not concerned about my data being misused	9.66576	10.8871	10.2625	6.71642	12.6126	11.1111	0	0	10.4948	8.19672		9.52381	9.67742		10.971	4.8951		9.23913	11.413		10.5856	9.04977
	I am not concerned about being tracked by the police	26.2873	23.3871	25.7757	26.4925	28.8288	40	28.5714	0	24.8876	36.0656		21.9462	29.6774		28.6255	13.2867		25.8696	28.2609		28.6036	24.736
	I don't know	0.271003	0	0.477327	0	0	2.22222	0	0	0.29985	1.63934		0.207039	0.322581		0	0.699301		0.217391	0.543478		0.225225	0.301659
	Other (please specify)	0.542005	0.806452	0	1.49254	0	0	0	0	0.29985	0		0.621118	0.483871		0.75662	0		0.434783	1.08696		0.675676	0.452489
Q10_2. [Asked only to those responding 1, 2 or 3 to Q10] You said you do not trust the police to use this technology responsibly, rating your level of trust as [insert rating from Q10]. Which of the following are reasons for your rating? Please select all that apply. [Allow multiple responses]
	I do not generally trust the police	12.9178	20.5645	11.4558	10.0746	9.00901	8.88889	14.2857	50	14.8426	11.4754		16.3561	10.1613		11.7276	20.979		12.7174	14.1304		14.6396	11.7647
	It is not beneficial for the security of society	4.60705	6.04839	3.81862	4.47761	4.5045	6.66667	0	0	4.64768	4.91803		6.41822	3.22581		4.79193	4.1958		4.56522	4.8913		3.37838	5.42986
	The loss of privacy I might experience outweighs any benefit to society	16.4408	20.5645	11.9332	20.5224	18.018	11.1111	7.14286	0	15.1424	9.83607		19.0476	14.5161		16.3934	16.7832		16.3043	17.3913		16.2162	16.5913
	It is not beneficial for my own personal security	7.49774	9.67742	7.1599	5.97015	6.30631	11.1111	7.14286	0	8.09595	9.83607		9.52381	5.96774		6.80958	12.5874		7.28261	8.15217		6.98198	7.84314
	It affects me personally	2.61969	2.41935	2.38663	2.98507	0.900901	8.88889	0	0	2.3988	6.55738		3.31263	2.09677		2.14376	3.4965		2.6087	2.71739		2.25225	2.86576
	I do not trust that my data will be stored securely	26.7389	30.6452	25.0597	29.1045	20.7207	24.4444	21.4286	0	27.1364	22.9508		30.6418	23.5484		26.2295	32.8671		26.413	28.8043		25.9009	27.3002
	I am concerned about my data being misused	27.3713	31.8548	25.7757	30.2239	20.7207	20	21.4286	0	28.036	19.6721		30.4348	24.8387		26.2295	34.2657		27.2826	28.2609		27.027	27.6018
	I do not trust the police to use the technology ethically	21.0479	23.7903	20.7637	22.0149	16.2162	15.5556	14.2857	50	21.8891	16.3934		25.2588	17.7419		20.8071	28.6713		20.5435	23.913		19.3694	22.1719
	I cannot give my consent or opt out	23.3062	29.0323	20.0477	25.7463	18.9189	22.2222	14.2857	0	23.3883	19.6721		26.087	21.129		23.7074	25.8741		22.7174	26.6304		23.4234	23.2278
	I am concerned about being tracked by the police	7.49774	10.4839	6.44391	7.46269	4.5045	11.1111	0	0	7.94603	8.19672		9.31677	5.96774		7.4401	9.79021		7.17391	9.23913		6.98198	7.84314
	It infringes on the privacy of all people in society	24.0289	28.2258	21.4797	25.3731	21.6216	22.2222	21.4286	50	23.988	22.9508		28.7785	20.3226		23.5813	30.0699		23.3696	27.7174		22.0721	25.3394
	It normalises surveillance	24.1192	29.8387	21.4797	28.7313	12.6126	22.2222	7.14286	50	24.5877	19.6721		28.1573	20.8065		23.9596	27.972		23.3696	28.2609		21.3964	25.9427
	I don't know	0.180668	0	0.477327	0	0	0	0	0	0.29985	0		0	0.322581		0.252207	0		0.217391	0		0.225225	0.15083
	Other (please specify)	0.903342	0.403226	0.954654	1.86567	0	0	0	0	0.749625	0		0.414079	1.29032		1.00883	1.3986		0.978261	0.543478		0.675676	1.05581
Q11. To what extent do you trust the government in your country to use facial recognition technology responsibly? Please answer using the scale 1 I do not trust at all to 6 I trust very much
	1	17.5248	18.5484	17.6611	16.4179	18.018	15.5556	14.2857	50	17.991	16.3934		21.3251	14.5161		18.4111	14.6853		16.9565	20.1087		16.8919	17.9487
	2	17.3442	18.9516	16.4678	19.7761	12.6126	15.5556	14.2857	0	17.3913	14.7541		16.9772	17.5806		18.7894	15.3846		17.1739	18.4783		18.018	16.8929
	3	23.3062	26.6129	23.1504	23.8806	17.1171	24.4444	7.14286	0	24.4378	19.6721		20.7039	25.3226		21.4376	31.4685		23.8043	21.1957		22.2973	23.9819
	4	23.7579	19.7581	22.9117	25.7463	30.6306	26.6667	21.4286	0	21.7391	24.5902		23.8095	23.871		23.3291	19.5804		23.913	23.3696		24.3243	23.3786
	5	11.8338	11.6935	11.6945	9.32836	15.3153	13.3333	28.5714	50	11.6942	18.0328		10.352	13.0645		12.1059	11.8881		12.1739	9.78261		12.6126	11.3122
	6	6.23306	4.43548	8.11456	4.85075	6.30631	4.44444	14.2857	0	6.74663	6.55738		6.8323	5.64516		5.92686	6.99301		5.97826	7.06522		5.85586	6.48567
	1-3 do not trust	58.1752	64.1129	57.2792	60.0746	47.7477	55.5556	35.7143	50	59.8201	50.8197		59.0062	57.4194		58.6381	61.5385		57.9348	59.7826		57.2072	58.8235
	4-6 trust	41.8248	35.8871	42.7208	39.9254	52.2523	44.4444	64.2857	50	40.1799	49.1803		40.9938	42.5806		41.3619	38.4615		42.0652	40.2174		42.7928	41.1765
Q11_1. [Asked only to those responding 4, 5 or 6 to Q11] You said you trust the government to use this technology responsibly, rating your level of trust as [insert rating from Q11]. Which of the following are reasons for your rating? Please select all that apply. [Allow multiple responses]
	I generally trust the government	16.5312	14.1129	15.7518	17.9104	18.9189	15.5556	35.7143	50	15.1424	21.3115		16.7702	16.2903		16.3934	13.986		16.6304	15.2174		17.7928	15.6863
	It is beneficial for the security of society	30.4426	23.7903	32.6969	29.8507	36.9369	26.6667	50	50	29.3853	32.7869		30.4348	30.4839		30.3909	27.2727		30.7609	28.2609		29.5045	31.0709
	The benefits to society outweigh any loss of privacy I might experience	18.6089	14.9194	18.8544	14.5522	28.8288	28.8889	35.7143	50	17.3913	31.1475		17.5983	19.3548		18.6633	18.8811		18.8043	16.8478		17.5676	19.3062
	It is beneficial for my own personal security	17.7958	12.0968	19.3317	16.791	22.5225	24.4444	28.5714	50	16.6417	26.2295		19.2547	16.6129		17.024	17.4825		18.2609	14.6739		17.5676	17.9487
	It does not affect me personally	10.9304	9.67742	10.9785	8.95522	16.2162	13.3333	14.2857	50	10.4948	14.7541		10.1449	11.4516		10.8449	10.4895		10.2174	14.1304		12.1622	10.1056
	I trust that my data will be stored securely	17.4345	16.9355	17.1838	16.4179	19.8198	20	21.4286	50	17.0915	21.3115		14.6998	19.5161		17.6545	14.6853		17.3913	17.3913		19.5946	15.9879
	I trust the government to use the technology ethically	17.8862	15.3226	17.8998	17.1642	22.5225	20	28.5714	50	16.9415	22.9508		17.8054	17.9032		17.4023	21.6783		18.587	14.1304		16.6667	18.7029
	I can give my consent or opt out	6.23306	4.43548	6.44391	5.59701	8.10811	11.1111	14.2857	0	5.69715	11.4754		6.62526	5.80645		5.80076	7.69231		5.76087	8.69565		6.75676	5.88235
	I am not concerned about my data being misused	6.95574	6.04839	8.11456	4.85075	8.10811	8.88889	14.2857	0	7.34633	9.83607		7.66046	6.29032		7.314	4.1958		6.95652	6.52174		8.55856	5.88235
	I am not concerned about being tracked by the government	13.6405	10.8871	16.2291	11.9403	10.8108	20	21.4286	0	14.2429	19.6721		12.6294	14.3548		15.0063	6.29371		13.2609	15.2174		15.7658	12.2172
	I don't know	0.542005	0.806452	0.238663	0.746269	0	2.22222	0	0	0.449775	1.63934		0.414079	0.645161		0.504414	0.699301		0.434783	1.08696		0.675676	0.452489
	Other (please specify)	0.451671	0.806452	0.238663	0.746269	0	0	0	0	0.449775	0		0.621118	0.322581		0.504414	0		0.217391	1.63043		0.45045	0.452489
Q11_2. [Asked only to those responding 1, 2 or 3 to Q11] You said you do not trust the government to use this technology responsibly, rating your level of trust as [insert rating from Q11]. Which of the following are reasons for your rating? Please select all that apply. [Allow multiple responses]
	I do not generally trust the government	38.2114	40.3226	37.4702	38.4328	33.3333	44.4444	35.7143	50	38.5307	42.623		37.4741	39.0323		40.7314	33.5664		38.0435	39.6739		37.8378	38.4615
	It is not beneficial for the security of society	9.30443	10.0806	9.06921	10.8209	3.6036	15.5556	0	0	9.44528	11.4754		12.2153	6.93548		9.70996	6.29371		9.23913	9.78261		8.10811	10.1056
	The loss of privacy I might experience outweighs any benefit to society	20.8672	25.4032	16.7064	25.7463	17.1171	20	7.14286	0	19.94	16.3934		26.294	16.6129		21.5637	25.1748		21.1957	19.5652		20.4955	21.1161
	It is not beneficial for my own personal security	12.0145	15.3226	9.06921	13.0597	9.00901	24.4444	7.14286	0	11.3943	19.6721		13.8716	10.4839		12.232	11.8881		11.7391	13.587		13.7387	10.8597
	It affects me personally	6.05239	7.25806	3.81862	8.95522	0.900901	17.7778	0	0	5.09745	13.1148		8.28157	4.35484		6.17907	6.99301		6.08696	5.97826		5.63063	6.33484
	I do not trust that my data will be stored securely	37.579	41.5323	33.6516	42.1642	30.6306	46.6667	28.5714	0	36.5817	40.9836		38.5093	36.7742		38.3354	39.8601		37.3913	39.1304		36.036	38.6124
	I am concerned about my data being misused	39.7471	45.1613	35.7995	44.7761	32.4324	42.2222	21.4286	0	39.2804	36.0656		41.2008	38.5484		39.9748	45.4545		40.2174	38.0435		38.0631	40.8748
	I do not trust the government to use the technology ethically	38.8437	44.3548	33.4129	44.0299	33.3333	46.6667	21.4286	50	37.4813	40.9836		40.1656	37.5806		40.3531	37.7622		38.3696	41.3043		36.7117	40.2715
	I cannot give my consent or opt out	30.262	37.0968	26.969	31.3433	24.3243	40	7.14286	0	30.7346	31.1475		33.1263	27.9032		31.5259	30.7692		29.8913	32.6087		30.8559	29.8643
	I am concerned about being tracked by the government	22.8546	28.629	19.5704	23.8806	14.4144	40	7.14286	50	22.9385	32.7869		26.501	20		23.8335	24.4755		22.3913	25.5435		20.9459	24.1327
	It infringes on the privacy of all people in society	33.6043	39.1129	27.4463	37.6866	30.6306	46.6667	21.4286	50	31.7841	40.9836		36.853	30.9677		35.1828	35.6643		32.9348	37.5		29.5045	36.3499
	It normalises surveillance	33.514	38.7097	30.0716	38.4328	22.5225	37.7778	21.4286	50	33.2834	34.4262		36.0248	31.4516		35.4351	34.2657		33.4783	33.6957		29.2793	36.3499
	I don't know	0.542005	0	1.43198	0	0	0	0	0	0.89955	0		0.414079	0.483871		0.504414	0		0.434783	1.08696		0.45045	0.603318
	Other (please specify)	0.903342	0.806452	1.43198	0.373134	0.900901	0	0	0	1.1994	0		1.24224	0.645161		0.882724	1.3986		0.869565	1.08696		0.45045	1.20664
Q12. To what extent do you trust private companies in your country to use facial recognition technology responsibly? Please answer using the scale 1 I do not trust at all to 6 I trust very much
	1	45.1671	42.3387	41.5274	54.1045	45.9459	46.6667	21.4286	50	41.8291	40.9836		48.8613	42.0968		46.0277	44.7552		44.8913	46.7391		40.3153	48.4163
	2	26.0163	30.2419	26.4916	24.2537	17.1171	28.8889	28.5714	50	27.8861	29.5082		23.8095	27.9032		25.9773	27.972		27.3913	19.5652		28.3784	24.4344
	3	16.1698	14.9194	17.4224	13.4328	23.4234	11.1111	14.2857	0	16.4918	11.4754		13.4576	18.2258		15.889	11.1888		15.3261	20.1087		16.4414	15.9879
	4	7.94941	9.27419	7.87589	5.59701	8.10811	11.1111	21.4286	0	8.3958	13.1148		8.48861	7.58065		7.4401	11.8881		7.5	9.78261		9.68468	6.78733
	5	3.7037	2.41935	4.77327	2.61194	4.5045	2.22222	14.2857	0	3.89805	4.91803		3.93375	3.54839		3.90921	3.4965		3.80435	3.26087		4.05405	3.46908
	6	0.993677	0.806452	1.90931	0	0.900901	0	0	0	1.49925	0		1.44928	0.645161		0.75662	0.699301		1.08696	0.543478		1.12613	0.904977
	1-3 do not trust	87.3532	87.5	85.4415	91.791	86.4865	86.6667	64.2857	100	86.2069	81.9672		86.1284	88.2258		87.8941	83.9161		87.6087	86.413		85.1351	88.8386
	4-6 trust	12.6468	12.5	14.5585	8.20896	13.5135	13.3333	35.7143	0	13.7931	18.0328		13.8716	11.7742		12.1059	16.0839		12.3913	13.587		14.8649	11.1614
Q12_1. [Asked only to those responding 4, 5 or 6 to Q12] You said you trust private companies to use this technology responsibly, rating your level of trust as [insert rating from Q12]. Which of the following are reasons for your rating? Please select all that apply. [Allow multiple responses]
	I generally trust private companies	2.52936	2.41935	2.38663	2.23881	1.8018	6.66667	7.14286	0	2.3988	6.55738		3.31263	1.93548		2.14376	4.1958		2.5	2.71739		2.92793	2.26244
	It is beneficial for the security of society	5.69106	4.83871	6.44391	3.73134	7.20721	6.66667	21.4286	0	5.84708	9.83607		7.03934	4.67742		5.54855	6.29371		5.21739	7.6087		6.98198	4.82655
	The benefits to society outweigh any loss of privacy I might experience	3.34237	2.82258	3.57995	2.23881	4.5045	6.66667	7.14286	0	3.29835	6.55738		3.72671	3.06452		3.40479	2.7972		3.04348	4.34783		4.72973	2.41327
	It is beneficial for my own personal security	4.06504	3.62903	5.01193	1.49254	4.5045	6.66667	21.4286	0	4.49775	9.83607		5.17598	3.22581		3.657	6.29371		3.91304	4.34783		4.72973	3.61991
	It does not affect me personally	3.97471	4.03226	5.2506	2.23881	2.7027	6.66667	0	0	4.7976	4.91803		3.72671	4.19355		4.03531	3.4965		3.91304	4.34783		4.95495	3.31825
	I trust that my data will be stored securely	3.4327	2.82258	3.34129	3.35821	4.5045	4.44444	7.14286	0	3.14843	4.91803		4.55487	2.58065		3.15259	6.29371		3.36957	3.80435		3.82883	3.16742
	I trust private companies to use the technology ethically	3.52304	4.83871	4.29594	1.86567	2.7027	2.22222	0	0	11.5442	22.9508		4.34783	2.90323		3.02648	6.29371		3.47826	3.80435		3.37838	3.61991
	I can give my consent or opt out	2.8907	2.41935	3.10263	2.23881	2.7027	4.44444	14.2857	0	12.4438	19.6721		4.55487	1.6129		2.64817	4.1958		2.82609	3.26087		3.82883	2.26244
	I am not concerned about my data being misused	1.17435	2.01613	1.43198	0.373134	0.900901	0	0	0	19.4903	32.7869		1.65631	0.806452		1.13493	0.699301		1.08696	1.63043		2.02703	0.603318
	I am not concerned about being tracked by private companies	2.61969	3.22581	4.05728	0.373134	0.900901	4.44444	0	0	27.1364	47.541		2.27743	2.90323		2.64817	2.0979		2.5	3.26087		4.05405	1.65913
	I don't know	0.63234	0.806452	0.954654	0	0.900901	0	0	0	43.4783	75.4098		0.621118	0.645161		0.75662	0		0.652174	0.543478		1.35135	0.15083
	Other (please specify)	0.542005	0.403226	0.238663	1.1194	0.900901	0	0	0	59.0705	100		0.828157	0.322581		0.37831	1.3986		0.543478	0.543478		0.45045	0.603318
Q12_2. [Asked only to those responding 1, 2 or 3 to Q12] You said you do not trust private companies to use this technology responsibly, rating your level of trust as [insert rating from Q12]. Which of the following are reasons for your rating? Please select all that apply. [Allow multiple responses]
	I do not generally trust private companies	59.0786	63.7097	54.4153	65.2985	52.2523	62.2222	35.7143	100	57.8711	57.377		64.1822	54.8387		58.7642	60.8392		58.3696	63.0435		57.2072	60.3318
	It is not beneficial for the security of society	38.3017	39.9194	34.1289	42.9104	37.8378	46.6667	28.5714	0	36.2819	40.9836		40.1656	36.7742		40.6053	28.6713		37.1739	44.5652		36.036	39.819
	The loss of privacy I might experience outweighs any benefit to society	36.3144	43.5484	30.7876	40.2985	33.3333	37.7778	21.4286	0	35.5322	32.7869		42.236	31.6129		38.3354	32.8671		36.1957	37.5		33.3333	38.3107
	It is not beneficial for my own personal security	32.2493	38.3065	27.685	34.3284	27.9279	42.2222	28.5714	0	31.6342	37.7049		35.8178	29.5161		33.0391	27.972		30.9783	39.1304		29.7297	33.9367
	It affects me personally	16.0795	13.3065	14.3198	20.5224	13.5135	31.1111	7.14286	0	13.943	24.5902		18.4265	14.1935		16.3934	16.7832		15.6522	18.4783		14.1892	17.3454
	I do not trust that my data will be stored securely	62.8726	63.3065	59.9045	69.7761	55.8559	73.3333	42.8571	0	61.1694	63.9344		63.354	62.2581		65.0694	53.1469		63.1522	61.413		60.3604	64.5551
	I am concerned about my data being misused	66.8473	68.5484	61.5752	77.6119	54.955	77.7778	57.1429	0	64.1679	70.4918		68.1159	65.8065		68.7264	60.8392		67.1739	65.7609		65.0901	68.0241
	I do not trust private companies to use the technology ethically	60.1626	58.4677	54.4153	69.7761	59.4595	73.3333	42.8571	50	55.922	65.5738		58.7992	60.9677		62.6734	52.4476		60.1087	60.8696		54.0541	64.2534
	I cannot give my consent or opt out	43.3604	45.1613	40.5728	48.1343	36.036	55.5556	28.5714	0	42.2789	47.541		43.0642	43.5484		45.9016	37.0629		42.7174	47.2826		40.991	44.9472
	I am concerned about being tracked by private companies	48.0578	47.5806	43.9141	55.597	41.4414	64.4444	35.7143	50	45.2774	57.377		51.5528	45.1613		50.4414	41.958		47.8261	50		44.1441	50.6787
	It infringes on the privacy of all people in society	48.7805	49.1935	43.6754	58.209	42.3423	60	28.5714	50	45.7271	52.459		50.5176	47.2581		50.9458	44.0559		47.9348	53.8043		45.9459	50.6787
	It normalises surveillance	42.9088	45.1613	36.9928	50.3731	39.6396	53.3333	28.5714	50	40.03	47.541		45.1346	41.129		44.6406	37.7622		42.5	45.1087		35.8108	47.6621
	I don't know	0.63234	0.806452	0.477327	0.746269	0.900901	0	0	0	0.5997	0		0.414079	0.806452		0.504414	0		0.652174	0.543478		1.57658	0
	Other (please specify)	1.35501	2.01613	0.71599	1.86567	0.900901	2.22222	0	0	1.1994	1.63934		2.07039	0.806452		1.63934	0.699301		1.30435	1.63043		1.57658	1.20664

## Sheet: SECTION 4. Court
Public attitudes towards the use of automatic face recognition technology in criminal justice systems around the world
Ritchie, Cartledge, Growns, Yan, Wang, Guo, Kramer, Edmond, Martire, San Roque, & White
Data Collection Dates: 28th December 2019 - 29th January 2020
			Age Groups										Gender			Ethnicity			Region			Education
		Total	16-24	25-34	35-44	45-54	55-64	65-74	75+	16-34	55+		Male	Female		White	Non-White (including mixed race)		Urban	Rural		No higher education	University education
	Base	1107	248	419	268	111	45	14	2	667	61		483	620		793	143		920	184		444	663
Section 4. The use of facial recognition technology in court
If facial recognition technology were to be used as evidence in court in your country:
Q13. To what extent do you agree with it being used to secure convictions without other evidence? Please answer using the scale 1 do not agree at all to 6 strongly agree
	1	21.4092	16.9355	20.2864	25.7463	19.8198	28.8889	35.7143	50	19.0405	31.1475		24.4306	18.871		21.0593	18.1818		21.3043	21.7391		18.9189	23.0769
	2	20.6865	19.3548	21.7184	19.7761	25.2252	15.5556	14.2857	0	20.8396	14.7541		20.0828	21.129		22.3203	18.8811		19.5652	26.6304		18.4685	22.1719
	3	23.0352	26.6129	22.4344	21.2687	19.8198	31.1111	14.2857	0	23.988	26.2295		20.4969	25.1613		23.203	27.2727		24.0217	18.4783		22.5225	23.3786
	4	20.5962	23.7903	19.8091	20.5224	16.2162	20	21.4286	50	21.2894	21.3115		18.6335	22.0968		19.9243	20.2797		20.6522	20.1087		23.6486	18.552
	5	9.21409	7.66129	10.7399	8.20896	12.6126	2.22222	7.14286	0	9.5952	3.27869		9.73085	8.87097		8.57503	9.79021		9.34783	8.69565		9.23423	9.2006
	6	5.05872	5.64516	5.01193	4.47761	6.30631	2.22222	7.14286	0	5.24738	3.27869		6.62526	3.87097		4.91803	5.59441		5.1087	4.34783		7.20721	3.61991
	1-3 do not agree	65.131	62.9032	64.4391	66.791	64.8649	75.5556	64.2857	50	63.8681	72.1311		65.0104	65.1613		66.5826	64.3357		64.8913	66.8478		59.9099	68.6275
	4-6 agree	34.869	37.0968	35.5609	33.209	35.1351	24.4444	35.7143	50	36.1319	27.8689		34.9896	34.8387		33.4174	35.6643		35.1087	33.1522		40.0901	31.3725
Q14. To what extent do you agree with it being used to secure convictions in conjunction with other evidence? Please answer using the scale 1 do not agree at all to 6 strongly agree
	1	1.71635	0.806452	1.90931	1.86567	1.8018	2.22222	0	50	1.49925	3.27869		3.10559	0.645161		1.76545	2.0979		1.41304	2.71739		1.8018	1.65913
	2	5.05872	6.04839	4.05728	5.59701	4.5045	6.66667	7.14286	0	4.7976	6.55738		5.7971	4.51613		4.91803	4.1958		5	5.43478		5.40541	4.82655
	3	8.31075	7.25806	9.7852	8.58209	6.30631	0	21.4286	0	8.84558	4.91803		10.352	6.77419		8.07062	7.69231		8.36957	8.15217		7.43243	8.89894
	4	20.3252	23.3871	21.0024	18.6567	17.1171	17.7778	14.2857	0	21.8891	16.3934		22.7743	18.0645		20.0504	20.2797		19.4565	25		17.1171	22.4736
	5	30.3523	31.0484	31.7422	29.8507	30.6306	20	21.4286	0	31.4843	19.6721		27.1222	33.0645		30.3909	38.4615		31.087	27.1739		29.2793	31.0709
	6	34.2367	31.4516	31.5036	35.4478	39.6396	53.3333	35.7143	50	31.4843	49.1803		30.8489	36.9355		34.8045	27.2727		34.6739	31.5217		38.964	31.0709
	1-3 do not agree	15.0858	14.1129	15.7518	16.0448	12.6126	8.88889	28.5714	50	15.1424	14.7541		19.2547	11.9355		14.7541	13.986		14.7826	16.3043		14.6396	15.3846
	4-6 agree	84.9142	85.8871	84.2482	83.9552	87.3874	91.1111	71.4286	50	84.8576	85.2459		80.7453	88.0645		85.2459	86.014		85.2174	83.6957		85.3604	84.6154
Q15. To what extent do you agree that it should only be used as a tool to aid investigation and should not be used in court at all? Please answer using the scale 1 do not agree at all to 6 strongly agree
	1	14.9955	9.67742	15.9905	15.2985	18.9189	24.4444	14.2857	0	13.6432	21.3115		16.5631	13.871		15.2585	13.986		15.1087	13.587		16.2162	14.178
	2	25.4743	27.4194	22.9117	28.3582	23.4234	28.8889	21.4286	0	24.5877	26.2295		21.7391	28.3871		27.3644	20.2797		25	27.7174		28.3784	23.5294
	3	30.3523	31.4516	31.5036	26.4925	30.6306	31.1111	42.8571	50	31.4843	34.4262		26.7081	33.0645		30.0126	29.3706		30.3261	30.9783		27.7027	32.1267
	4	15.5375	14.5161	14.0811	19.7761	17.1171	6.66667	14.2857	0	14.2429	8.19672		16.1491	15		15.2585	13.986		15.8696	14.1304		14.8649	15.9879
	5	8.67209	13.3065	8.83055	6.71642	6.30631	2.22222	0	0	10.4948	1.63934		12.0083	6.12903		7.69231	14.6853		8.36957	10.3261		7.88288	9.2006
	6	4.96838	3.62903	6.68258	3.35821	3.6036	6.66667	7.14286	50	5.54723	8.19672		6.8323	3.54839		4.41362	7.69231		5.32609	3.26087		4.95495	4.97738
	1-3 do not agree	70.822	68.5484	70.4057	70.1493	72.973	84.4444	78.5714	50	69.7151	81.9672		65.0104	75.3226		72.6356	63.6364		70.4348	72.2826		72.2973	69.8341
	4-6 agree	29.178	31.4516	29.5943	29.8507	27.027	15.5556	21.4286	50	30.2849	18.0328		34.9896	24.6774		27.3644	36.3636		29.5652	27.7174		27.7027	30.1659

## Sheet: SECTION 5. Accuracy
Public attitudes towards the use of automatic face recognition technology in criminal justice systems around the world
Ritchie, Cartledge, Growns, Yan, Wang, Guo, Kramer, Edmond, Martire, San Roque, & White
Data Collection Dates: 28th December 2019 - 29th January 2020
			Age Groups										Gender			Ethnicity			Region			Education
		Total	16-24	25-34	35-44	45-54	55-64	65-74	75+	16-34	55+		Male	Female		White	Non-White (including mixed race)		Urban	Rural		No higher education	University education
	Base	1107	248	419	268	111	45	14	2	667	61		483	620		793	143		920	184		444	663
Section 5. Accuracy of facial recognition technology
Thinking about facial recognition technology which searches for a target person through databases of images containing multiple different people, please answer the following questions:
Q16. How accurate do you think this technology is at identifying the correct person from a database? Please answer using the scale 1 not accurate at all to 6 very accurate
	1	1.80668	2.01613	1.43198	1.49254	1.8018	6.66667	0	0	1.64918	4.91803		1.86335	1.77419		1.51324	2.7972		1.63043	2.17391		1.57658	1.96078
	2	7.49774	6.45161	8.35322	8.58209	5.40541	2.22222	14.2857	0	7.64618	4.91803		8.48861	6.6129		7.69231	6.99301		7.28261	8.69565		6.08108	8.44646
	3	17.4345	16.5323	17.8998	19.7761	18.9189	6.66667	0	0	17.3913	4.91803		17.3913	17.5806		17.6545	14.6853		17.3913	17.9348		18.4685	16.7421
	4	40.5601	41.5323	38.6635	43.2836	36.036	46.6667	42.8571	50	39.7301	45.9016		38.5093	42.2581		39.5965	46.8531		40.5435	40.2174		39.1892	41.4781
	5	28.7263	31.8548	27.9236	24.6269	32.4324	31.1111	42.8571	0	29.3853	32.7869		29.3996	28.0645		29.5082	25.8741		29.2391	26.6304		29.955	27.9035
	6	3.97471	1.6129	5.72792	2.23881	5.40541	6.66667	0	50	4.1979	6.55738		4.34783	3.70968		4.03531	2.7972		3.91304	4.34783		4.72973	3.46908
	1-3 not accurate	26.7389	25	27.685	29.8507	26.1261	15.5556	14.2857	0	26.6867	14.7541		27.7433	25.9677		26.86	24.4755		26.3043	28.8043		26.1261	27.1493
	4-6 accurate	73.2611	75	72.315	70.1493	73.8739	84.4444	85.7143	100	73.3133	85.2459		72.2567	74.0323		73.14	75.5245		73.6957	71.1957		73.8739	72.8507
Q17. How accurate do you think this technology is at recognising the same person across changes in their appearance?
	1	4.96838	5.64516	4.29594	4.85075	4.5045	8.88889	7.14286	0	4.7976	8.19672		5.59006	4.51613		4.41362	4.8951		5	4.34783		4.5045	5.27903
	2	14.0921	19.7581	14.5585	11.5672	9.00901	8.88889	7.14286	0	16.4918	8.19672		13.6646	14.5161		13.7453	19.5804		14.3478	13.0435		14.6396	13.7255
	3	31.2556	25.8065	31.7422	37.6866	33.3333	22.2222	7.14286	0	29.5352	18.0328		32.0911	30.6452		31.1475	31.4685		31.5217	30.4348		27.9279	33.4842
	4	33.0623	33.0645	30.7876	33.5821	33.3333	48.8889	42.8571	0	31.6342	45.9016		29.8137	35.3226		33.9218	28.6713		33.0435	32.6087		34.9099	31.825
	5	14.5438	14.5161	15.0358	11.194	18.9189	11.1111	35.7143	50	14.8426	18.0328		16.1491	13.3871		15.0063	14.6853		14.1304	16.8478		15.5405	13.8763
	6	2.07769	1.20968	3.57995	1.1194	0.900901	0	0	50	2.69865	1.63934		2.69151	1.6129		1.76545	0.699301		1.95652	2.71739		2.47748	1.80995
	1-3 not accurate	50.3162	51.2097	50.5967	54.1045	46.8468	40	21.4286	0	50.8246	34.4262		51.3458	49.6774		49.3064	55.9441		50.8696	47.8261		47.0721	52.4887
	4-6 accurate	49.6838	48.7903	49.4033	45.8955	53.1532	60	78.5714	100	49.1754	65.5738		48.6542	50.3226		50.6936	44.0559		49.1304	52.1739		52.9279	47.5113
Q18. How accurate do you think this type of facial recognition technology is compared to these different forms of identification?
Q18_1. DNA
	Facial recognition technology is less accurate	88.0759	89.1129	85.4415	91.791	87.3874	93.3333	71.4286	50	86.8066	86.8852		88.1988	87.9032		89.5334	85.3147		88.1522	87.5		87.6126	88.3861
	They are both equally accurate	9.84643	8.46774	11.9332	6.34328	11.7117	6.66667	28.5714	50	10.6447	13.1148		9.93789	9.83871		8.57503	13.2867		9.78261	10.3261		9.90991	9.80392
	Facial recognition technology is more accurate	2.07769	2.41935	2.6253	1.86567	0.900901	0	0	0	2.54873	0		1.86335	2.25806		1.89155	1.3986		2.06522	2.17391		2.47748	1.80995
Q18_2. Fingerprints
	Facial recognition technology is less accurate	74.7064	70.1613	73.031	81.7164	74.7748	80	57.1429	50	71.964	73.7705		73.2919	75.6452		75.7881	72.028		75.4348	70.6522		73.4234	75.5656
	They are both equally accurate	20.7769	23.7903	21.4797	16.4179	20.7207	20	28.5714	50	22.3388	22.9508		21.3251	20.4839		19.9243	23.7762		20.3261	23.3696		21.6216	20.2112
	Facial recognition technology is more accurate	4.51671	6.04839	5.48926	1.86567	4.5045	0	14.2857	0	5.69715	3.27869		5.38302	3.87097		4.28752	4.1958		4.23913	5.97826		4.95495	4.22323
Q18_3. Eyewitness testimony
	Facial recognition technology is less accurate	8.03975	8.06452	9.54654	6.34328	6.30631	6.66667	7.14286	50	8.9955	8.19672		9.73085	6.77419		6.80958	13.2867		8.04348	7.6087		9.23423	7.23982
	They are both equally accurate	29.991	27.0161	34.1289	26.4925	31.5315	26.6667	21.4286	50	31.4843	26.2295		30.6418	29.5161		29.0038	27.2727		30.3261	28.2609		31.7568	28.8084
	Facial recognition technology is more accurate	61.9693	64.9194	56.3246	67.1642	62.1622	66.6667	71.4286	0	59.5202	65.5738		59.6273	63.7097		64.1866	59.4406		61.6304	64.1304		59.009	63.9517
Q18_4. Iris / eye scanning
	Facial recognition technology is less accurate	61.9693	60.8871	58.9499	69.0299	58.5586	68.8889	42.8571	50	59.6702	62.2951		60.4555	62.9032		63.0517	60.8392		62.0652	60.8696		56.982	65.3092
	They are both equally accurate	28.8166	28.2258	29.3556	24.6269	36.9369	28.8889	35.7143	50	28.9355	31.1475		27.9503	29.6774		28.3733	27.2727		28.4783	30.9783		33.7838	25.4902
	Facial recognition technology is more accurate	9.21409	10.8871	11.6945	6.34328	4.5045	2.22222	21.4286	0	11.3943	6.55738		11.5942	7.41935		8.57503	11.8881		9.45652	8.15217		9.23423	9.2006
Q18_5. Voice recognition
	Facial recognition technology is less accurate	13.0081	12.0968	11.6945	11.5672	20.7207	15.5556	14.2857	100	11.8441	18.0328		14.4928	11.9355		12.4842	14.6853		12.7174	13.587		12.8378	13.1222
	They are both equally accurate	47.2448	43.1452	45.8234	51.8657	46.8468	55.5556	57.1429	0	44.8276	54.0984		45.1346	49.0323		48.5498	37.7622		46.413	51.6304		43.2432	49.9246
	Facial recognition technology is more accurate	39.7471	44.7581	42.4821	36.5672	32.4324	28.8889	28.5714	0	43.3283	27.8689		40.3727	39.0323		38.966	47.5524		40.8696	34.7826		43.9189	36.9532
Q19. How accurate (in percentage) would this technology need to be in order for you to agree to it being used to identify anyone in society?
	0	0.180668	0.403226	0.238663	0	0	0	0	0	0.29985	0		0.207039	0.16129		0.126103	0.699301		0.217391	0		0.225225	0.15083
	0.1	0.0903342	0.403226	0	0	0	0	0	0	0.149925	0		0	0.16129		0.126103	0		0.108696	0		0.225225	0
	0.2	0	0	0	0	0	0	0	0	0	0		0	0		0	0		0	0		0	0
	0.3	0.451671	1.20968	0.477327	0	0	0	0	0	0.749625	0		0.621118	0.322581		0.504414	0		0.326087	1.08696		0.675676	0.301659
	0.4	0.361337	0	0.477327	0.373134	0.900901	0	0	0	0.29985	0		0.621118	0.16129		0.37831	0		0.217391	0.543478		0.225225	0.452489
	0.5	0.813008	1.6129	0.954654	0.373134	0	0	0	0	1.1994	0		0.621118	0.967742		0.630517	0		0.978261	0		1.35135	0.452489
	0.6	1.89702	2.82258	2.38663	1.1194	0.900901	0	0	0	2.54873	0		1.44928	2.25806		1.89155	2.7972		1.73913	2.71739		1.12613	2.41327
	0.7	5.05872	6.85484	6.20525	2.61194	1.8018	4.44444	14.2857	0	6.44678	6.55738		5.38302	4.83871		4.91803	6.99301		5.32609	3.80435		3.6036	6.03318
	0.8	14.9955	15.7258	13.3652	18.6567	9.90991	15.5556	21.4286	0	14.2429	16.3934		13.8716	15.8065		14.1236	18.1818		14.3478	17.9348		16.8919	13.7255
	0.9	45.1671	42.7419	42.7208	48.1343	52.2523	48.8889	42.8571	0	42.7286	45.9016		42.4431	47.4194		46.5322	36.3636		45.8696	41.8478		42.5676	46.908
	1	30.9846	28.2258	33.1742	28.7313	34.2342	31.1111	21.4286	100	31.3343	31.1475		34.7826	27.9032		30.7692	34.965		30.8696	32.0652		33.1081	29.5626
Q20. Do you think this technology is equally accurate with people of different genders?
	Yes	35.5917	33.4677	38.9021	29.4776	40.5405	31.1111	64.2857	50	36.8816	39.3443		39.7516	32.5806		35.309	33.5664		35.5435	35.8696		37.6126	34.2383
	No	15.4472	21.371	13.1265	18.2836	7.20721	11.1111	7.14286	0	16.1919	9.83607		17.5983	13.871		15.0063	20.979		16.1957	11.9565		13.2883	16.8929
	I don't know	48.9612	45.1613	47.9714	52.2388	52.2523	57.7778	28.5714	50	46.9265	50.8197		42.6501	53.5484		49.6847	45.4545		48.2609	52.1739		49.0991	48.8688
Q20_1. [Asked only to those responding 'No' Q20] Which gender(s) do you think this technology is most accurate with? [Allow multiple responses]
	Male	12.1048	16.5323	10.0239	14.9254	6.30631	6.66667	7.14286	0	12.4438	6.55738		15.528	9.51613		11.8537	13.986		12.8261	8.69565		10.3604	13.273
	Female	3.34237	5.24194	2.86396	3.73134	0.900901	2.22222	0	0	3.74813	1.63934		2.27743	4.19355		3.02648	6.99301		3.36957	3.26087		2.7027	3.77074
	Other	0.361337	0	0.71599	0	0	2.22222	0	0	0.449775	1.63934		0.207039	0.483871		0.252207	0.699301		0.434783	0		0.45045	0.301659
Q21. Do you think this technology is equally accurate with people of different ethnicities?
	Yes	37.037	37.0968	40.0955	31.7164	37.8378	31.1111	57.1429	50	38.9805	37.7049		40.5797	34.1935		36.8222	34.965		37.0652	37.5		43.2432	32.8808
	No	28.2746	36.6935	24.3437	31.3433	18.9189	24.4444	28.5714	0	28.9355	24.5902		31.8841	25.4839		27.8689	37.7622		29.0217	24.4565		22.973	31.825
	I don't know	34.6883	26.2097	35.5609	36.9403	43.2432	44.4444	14.2857	50	32.084	37.7049		27.5362	40.3226		35.309	27.2727		33.913	38.0435		33.7838	35.2941
Q21_1. [Asked only to those responding 'No' Q21] Which ethnicity(ies) do you think this technology is most accurate with? [Allow multiple responses]
	White	26.0163	33.871	21.7184	29.8507	17.1171	22.2222	28.5714	0	26.2369	22.9508		29.3996	23.5484		25.599	37.0629		26.6304	22.8261		21.3964	29.1101
	Asian - Indian	1.08401	1.6129	0.477327	1.49254	0	2.22222	7.14286	0	0.89955	3.27869		1.44928	0.806452		1.00883	2.0979		1.08696	1.08696		1.12613	1.05581
	Asian - Chinese	1.08401	2.01613	0.71599	0.373134	2.7027	0	0	0	1.1994	0		1.86335	0.322581		1.00883	0.699301		1.19565	0.543478		0.675676	1.35747
	Asian - Other	0.361337	0.806452	0.238663	0	0.900901	0	0	0	0.449775	0		0.621118	0.16129		0.37831	0		0.434783	0		0	0.603318
	Black	2.07769	5.64516	0.477327	1.86567	0.900901	0	7.14286	0	2.3988	1.63934		3.31263	1.12903		1.76545	2.0979		2.3913	0.543478		2.92793	1.5083
	Hispanic	2.98103	4.83871	2.14797	2.98507	1.8018	4.44444	0	0	3.14843	3.27869		4.55487	1.77419		2.90038	4.1958		3.15217	1.63043		3.15315	2.86576
	Arab	1.62602	2.82258	0.954654	1.49254	0.900901	4.44444	0	0	1.64918	3.27869		2.48447	0.967742		1.38714	2.0979		1.73913	1.08696		2.02703	1.35747
	Mixed / multiple ethnic groups	2.52936	3.62903	1.43198	4.10448	0.900901	2.22222	0	0	2.24888	1.63934		2.89855	2.25806		2.64817	2.0979		2.71739	1.08696		2.25225	2.71493
	Other (please specify)	0.993677	0.806452	1.43198	0.746269	0	2.22222	0	0	1.1994	1.63934		0.828157	1.12903		0.882724	1.3986		1.08696	0.543478		1.12613	0.904977
Q22. If this technology was more accurate with, for example, white than non-white people, to what extent do you agree with its use? Please answer using the scale 1 do not agree at all to 6 strongly agree.
	1	27.9133	29.0323	28.401	29.4776	25.2252	17.7778	14.2857	50	28.6357	18.0328		31.2629	25.3226		26.86	33.5664		27.5	29.8913		25	29.8643
	2	18.2475	21.371	18.1384	17.1642	18.9189	13.3333	0	0	19.3403	9.83607		14.6998	20.8065		19.546	13.2867		18.3696	17.9348		18.018	18.4012
	3	18.6089	17.7419	19.5704	17.5373	21.6216	11.1111	28.5714	0	18.8906	14.7541		16.1491	20.6452		18.1589	19.5804		18.587	19.0217		17.5676	19.3062
	4	17.7055	14.5161	18.8544	19.403	15.3153	24.4444	7.14286	0	17.2414	19.6721		18.2195	17.4194		18.5372	15.3846		17.3913	19.5652		19.5946	16.4404
	5	11.9241	12.0968	10.0239	10.8209	13.5135	22.2222	42.8571	0	10.7946	26.2295		12.8364	11.2903		11.9798	12.5874		12.3913	9.23913		13.2883	11.0106
	6	5.60072	5.24194	5.01193	5.59701	5.40541	11.1111	7.14286	50	5.09745	11.4754		6.8323	4.51613		4.91803	5.59441		5.76087	4.34783		6.53153	4.97738
	1-3 do not agree	64.7696	68.1452	66.1098	64.1791	65.7658	42.2222	42.8571	50	66.8666	42.623		62.1118	66.7742		64.5649	66.4336		64.4565	66.8478		60.5856	67.5716
	4-6 agree	35.2304	31.8548	33.8902	35.8209	34.2342	57.7778	57.1429	50	33.1334	57.377		37.8882	33.2258		35.4351	33.5664		35.5435	33.1522		39.4144	32.4284
Q23. If this technology was more accurate with, for example, white than non-white people, to what extent do you agree that accuracy with white people should be reduced in order to make it more equal? Please answer using the scale 1 do not agree at all to 6 strongly agree.
	1	46.7028	45.9677	43.9141	50.3731	47.7477	55.5556	35.7143	50	44.6777	50.8197		52.588	42.0968		48.2976	39.8601		46.9565	45.1087		44.5946	48.1146
	2	15.4472	18.5484	13.1265	16.4179	15.3153	15.5556	14.2857	0	15.1424	14.7541		12.4224	17.5806		15.6368	20.2797		15.4348	15.7609		13.5135	16.7421
	3	17.7055	16.9355	19.3317	14.9254	18.018	17.7778	35.7143	0	18.4408	21.3115		14.2857	20.4839		18.0328	13.2867		17.2826	20.1087		20.2703	15.9879
	4	12.6468	11.2903	15.5131	12.3134	9.00901	4.44444	7.14286	50	13.943	6.55738		11.8012	13.3871		10.5927	17.4825		12.3913	13.587		13.0631	12.368
	5	4.51671	4.43548	4.29594	3.35821	8.10811	4.44444	7.14286	0	4.34783	4.91803		5.59006	3.70968		4.91803	4.8951		4.78261	3.26087		5.40541	3.92157
	6	2.98103	2.82258	3.81862	2.61194	1.8018	2.22222	0	0	3.44828	1.63934		3.31263	2.74194		2.52207	4.1958		3.15217	2.17391		3.15315	2.86576
	1-3 do not agree	79.8555	81.4516	76.3723	81.7164	81.0811	88.8889	85.7143	50	78.2609	86.8852		79.2961	80.1613		81.9672	73.4266		79.6739	80.9783		78.3784	80.8446
	4-6 agree	20.1445	18.5484	23.6277	18.2836	18.9189	11.1111	14.2857	50	21.7391	13.1148		20.7039	19.8387		18.0328	26.5734		20.3261	19.0217		21.6216	19.1554
