# Supplementary material for: Public attitudes towards the use of automatic facial recognition technology in criminal justice systems around the world
Source: PLoS One. 2021 Oct 13;16(10):e0258241. doi: 10.1371/journal.pone.0258241 (PMC8513835; doi:10.1371/journal.pone.0258241)
Supplement: S6 File — USA data. (XLSX) [file pone.0258241.s006.xlsx]

## Sheet: SECTION 1. Background knowledge
Public attitudes towards the use of automatic face recognition technology in criminal justice systems around the world
Ritchie, Cartledge, Growns, Yan, Wang, Guo, Kramer, Edmond, Martire, San Roque, & White
Data Collection Dates: 28th December 2019 - 29th January 2020. Data Collection Location: USA
			Age Groups										Gender			Ethnicity			Region			Education
		Total	16-24	25-34	35-44	45-54	55-64	65-74	75+	16-34	55+		Male	Female		White	Non-White (including mixed race)		Urban	Rural		No higher education	University education
	Base	1016	57	424	241	156	96	42	0	481	138		579	432		700	252		793	213		317	698
Section 1. Background knowledge
Q1. Identity verification is when a device uses either a password or biometrics (personal characteristics like fingerprints) to identify you as the device’s owner. Which of the following methods of identity verification are you aware of? Please select all that apply. [Allow multiple responses]
	Fingerprints	94.1929	98.2456	89.1509	97.0954	97.4359	98.9583	100		90.2287	99.2754		93.437	95.1389		95	92.8571		93.947	94.8357		98.7382	92.1203
	Iris / eye scanning	77.7559	78.9474	69.8113	82.9876	85.2564	82.2917	88.0952		70.894	84.058		78.0656	77.0833		80	71.8254		76.9231	79.8122		80.7571	76.5043
	Password	92.4213	96.4912	87.7358	95.8506	93.5897	97.9167	97.619		88.7734	97.8261		91.7098	93.287		92.8571	92.8571		92.9382	90.1408		95.8991	90.8309
	Voice recgnition	75.3937	75.4386	66.5094	83.8174	78.8462	85.4167	80.9524		67.5676	84.058		75.8204	75		76.7143	73.0159		75.662	73.7089		81.7035	72.4928
	Face recognition / face scanning	84.252	94.7368	76.4151	90.8714	86.5385	90.625	88.0952		78.5863	89.8551		83.7651	84.7222		83.7143	85.3175		83.6066	85.9155		90.5363	81.5186
	Other (please specify)	2.3622	1.75439	1.88679	2.07469	2.5641	3.125	7.14286		1.8711	4.34783		2.9361	1.62037		2.42857	1.98413		2.39596	2.34742		1.89274	2.5788
	None	0.19685	0	0	0	0.641026	1.04167	0		0	0.724638		0.345423	0		0.285714	0		0.252207	0		0	0.286533
Q2. Which of the following methods of identity verification do you currently use? Please select all that apply. [Allow multiple responses]
	Fingerprints	56.4961	75.4386	61.0849	57.6763	50.641	41.6667	33.3333		62.7859	39.1304		60.6218	50.6944		54	65.0794		59.0164	47.8873		49.8423	59.5989
	Iris / eye scanning	8.75984	0	13.4434	4.56432	10.2564	3.125	4.7619		11.8503	3.62319		10.8808	6.01852		8.42857	9.92063		9.45776	6.57277		2.2082	11.6046
	Password	89.8622	94.7368	82.783	94.6058	92.9487	96.875	100		84.1996	97.8261		90.3282	89.1204		89.5714	90.4762		89.7856	89.6714		92.7445	88.6819
	Voice recgnition	13.2874	14.0351	12.7358	13.6929	16.6667	11.4583	7.14286		12.8898	10.1449		15.0259	11.1111		13.5714	12.6984		14.8802	7.51174		9.14826	15.043
	Face recognition / face scanning	22.5394	31.5789	26.6509	21.1618	19.2308	12.5	11.9048		27.2349	12.3188		24.3523	19.9074		21	27.7778		23.0769	21.1268		13.8801	26.5043
	Other (please specify)	0.688976	0	0.707547	0.414938	0.641026	1.04167	2.38095		0.623701	1.44928		0.863558	0.462963		0.428571	1.19048		0.630517	0.938967		1.26183	0.429799
	None	1.5748	0	1.65094	2.07469	2.5641	0	0		1.4553	0		1.38169	1.85185		2	0.793651		1.38714	2.34742		2.2082	1.2894
Q3. In an ideal world, which of these would you like to rely on for identity verification? Please select all that apply. [Allow multiple responses]
	Fingerprints	54.8228	66.6667	54.2453	53.527	57.0513	50	54.7619		55.7173	51.4493		67.0121	70.8333		69.2857	65.873		69.2308	66.1972		65.9306	69.6275
	Iris / eye scanning	33.7598	28.0702	31.8396	34.0249	37.8205	33.3333	45.2381		31.3929	36.9565		41.9689	46.9907		43.1429	44.4444		43.0013	48.8263		45.1104	43.6963
	Password	57.5787	57.8947	58.4906	53.9419	60.2564	64.5833	42.8571		58.42	57.971		54.2314	54.3981		54.7143	52.7778		54.2245	53.9906		53.3123	54.5845
	Voice recgnition	22.5394	15.7895	21.6981	23.6515	25	26.0417	16.6667		20.9979	23.1884		18.9983	21.9907		19.4286	21.0317		20.0504	20.6573		18.9274	20.6304
	Face recognition / face scanning	37.4016	42.1053	35.6132	39.0041	41.0256	32.2917	38.0952		36.3825	34.058		42.6598	40.7407		40	45.2381		41.1097	44.1315		40.0631	42.5501
	Other (please specify)	0.885827	0	0.943396	0.829876	1.28205	0	2.38095		0.831601	0.724638		0.690846	1.38889		0.857143	1.5873		0.882724	1.40845		0.946372	1.00287
	None	2.3622	3.50877	1.88679	2.48963	3.20513	2.08333	2.38095		2.079	2.17391		1.03627	1.15741		1.14286	1.19048		1.13493	1.40845		1.57729	1.00287
Facial recognition technology description
Facial recognition technology is a biometric system which aims to identify or observe individuals by detecting features associated with a human face. A digital representation of the face is created which can then be compared against a database of stored images. This digital representation may be used to infer characteristics of individuals, and can be matched with similar images to verify a perso…
Q4. How aware are you of the use and adoption of facial recognition systems in your country?
	I am aware and know a lot about it	19.5866	22.807	29.9528	13.278	11.5385	7.29167	4.7619		29.106	6.52174		8.29016	8.7963		8.14286	7.93651		7.94451	9.38967		12.9338	6.44699
	I am aware and I know a little about it	59.8425	49.1228	55.6604	65.1452	62.8205	64.5833	64.2857		54.8857	64.4928		52.5043	56.9444		55.1429	50.7937		52.0807	62.4413		55.205	53.8682
	I am aware but I don't know anything about it	18.6024	24.5614	12.7358	19.917	21.7949	28.125	28.5714		14.1372	28.2609		34.715	31.25		33	36.9048		35.6873	25.8216		29.3375	35.2436
	I am not aware of the use and adoption of facial recognition systems at all	1.9685	3.50877	1.65094	1.65975	3.84615	0	2.38095		1.8711	0.724638		4.4905	3.00926		3.71429	4.36508		4.28752	2.34742		2.52366	4.44126

## Sheet: SECTION 2. Use of FR tech
Public attitudes towards the use of automatic face recognition technology in criminal justice systems around the world
Ritchie, Cartledge, Growns, Yan, Wang, Guo, Kramer, Edmond, Martire, San Roque, & White
Data Collection Dates: 28th December 2019 - 29th January 2020
			Age Groups										Gender			Ethnicity			Region			Education
		Total	16-24	25-34	35-44	45-54	55-64	65-74	75+	16-34	55+		Male	Female		White	Non-White (including mixed race)		Urban	Rural		No higher education	University education
	Base	1016	57	424	241	156	96	42	0	481	138		579	432		700	252		793	213		317	698
Section 2. Use of facial recognition technology
Q5. In which of the following ways do you think facial recognition technology is currently being used by the police in your country? Please select all that apply. [Allow multiple responses]
	In their day to day policing	26.5748	31.5789	26.4151	26.971	29.4872	20.8333	21.4286		27.027	21.0145		23.3161	25		24.8571	19.4444		22.8247	27.23		23.3438	24.212
	In criminal investigations	76.0827	70.1754	76.1792	74.6888	82.0513	75	71.4286		75.4678	73.913		72.0207	74.0741		71.8571	76.1905		72.1311	76.0563		74.1325	72.3496
	To search for people who have committed a crime	72.5394	70.1754	68.1604	76.7635	74.359	84.375	61.9048		68.3992	77.5362		75.6477	78.4722		75.7143	78.9683		76.2926	77.4648		77.6025	76.2178
	To search for people irrespective of whether or not they have committed a crime	21.6535	24.5614	23.5849	23.6515	19.2308	12.5	16.6667		23.7006	13.7681		15.3713	17.8241		16.7143	16.2698		16.2673	17.3709		18.2965	15.7593
	To search for missing persons	61.3189	59.6491	58.0189	65.9751	64.7436	64.5833	50		58.2121	60.1449		61.658	62.963		61.1429	63.0952		60.9079	67.1362		62.776	62.0344
	To track citizens	25.2953	29.8246	27.8302	25.7261	23.0769	17.7083	16.6667		28.0665	17.3913		19.5164	23.3796		22	19.4444		21.8159	18.7793		22.082	20.7736
	To automate police work	25.0984	24.5614	25.4717	29.8755	22.4359	19.7917	16.6667		25.3638	18.8406		19.171	18.5185		18.1429	17.4603		17.2762	24.4131		19.8738	18.3381
	I don't know	7.28346	12.2807	5.42453	7.05394	8.97436	7.29167	14.2857		6.23701	9.42029		9.84456	6.94444		9.14286	7.93651		9.58386	5.16432		6.62461	9.31232
	Other (please specify)	0.492126	0	0.471698	0	1.28205	0	2.38095		0.4158	0.724638		0.863558	1.62037		1	1.5873		1.13493	1.40845		0.946372	1.2894
Q5_1. To what extent do you agree with facial recognition technology being used by the police in your country in their day to day policing? Please answer using the scale 1 do not agree at all to 6 strongly agree
	1	21.5551	31.5789	16.9811	24.0664	24.359	28.125	14.2857		18.711	23.913		16.753	17.1296		15.8571	20.2381		17.024	17.3709		17.6656	16.7622
	2	17.9134	14.0351	15.0943	19.0871	19.2308	28.125	16.6667		14.9688	24.6377		20.0345	18.5185		19.8571	19.0476		20.1765	15.9624		20.8202	18.7679
	3	16.6339	14.0351	16.0377	17.8423	17.9487	15.625	16.6667		15.8004	15.942		21.4162	18.75		21	16.6667		19.7982	21.1268		20.5047	19.914
	4	18.8976	21.0526	20.5189	19.0871	13.4615	15.625	26.1905		20.5821	18.8406		17.6166	20.6019		18	20.2381		18.4111	21.1268		18.612	18.9112
	5	14.3701	14.0351	20.0472	7.05394	16.0256	4.16667	16.6667		19.3347	7.97101		10.8808	10.8796		11.1429	11.1111		10.971	11.2676		10.0946	11.4613
	6	10.6299	5.26316	11.3208	12.8631	8.97436	8.33333	9.52381		10.6029	8.69565		13.2988	14.1204		14.1429	12.6984		13.6192	13.1455		12.3028	14.1834
	1-3 do not agree	56.1024	59.6491	48.1132	60.9959	61.5385	71.875	47.619		49.4802	64.4928		58.2038	54.3981		56.7143	55.9524		56.9987	54.4601		58.9905	55.4441
	4-6 agree	43.8976	40.3509	51.8868	39.0041	38.4615	28.125	52.381		50.5198	35.5072		41.7962	45.6019		43.2857	44.0476		43.0013	45.5399		41.0095	44.5559
Q5_2. To what extent do you agree with facial recognition technology being used by the police in your country in criminal investigations? Please answer using the scale 1 do not agree at all to 6 strongly agree
	1	3.64173	10.5263	3.30189	4.97925	1.92308	2.08333	0		4.158	1.44928		2.07254	1.62037		2.14286	1.98413		2.26986	0.938967		2.2082	1.86246
	2	3.24803	3.50877	3.30189	2.90456	2.5641	5.20833	2.38095		3.3264	4.34783		2.9361	2.08333		1.85714	3.1746		2.39596	2.8169		2.83912	2.43553
	3	6.88976	14.0351	7.07547	6.639	7.05128	3.125	4.7619		7.90021	3.62319		4.14508	6.25		5.71429	3.1746		4.41362	7.51174		7.25552	4.01146
	4	16.5354	7.01754	20.0472	14.9378	14.7436	14.5833	14.2857		18.5031	14.4928		14.6805	13.6574		14.5714	13.8889		14.3758	15.0235		12.6183	15.1862
	5	27.7559	33.3333	28.5377	26.556	25.641	27.0833	28.5714		29.106	27.5362		24.3523	25		25.1429	22.619		24.7163	24.4131		25.5521	24.0688
	6	41.9291	31.5789	37.7358	43.9834	48.0769	47.9167	50		37.0062	48.5507		51.8135	51.3889		50.5714	55.1587		51.8285	49.2958		49.5268	52.4355
	1-3 do not agree	13.7795	28.0702	13.6792	14.5228	11.5385	10.4167	7.14286		15.3846	9.42029		9.15371	9.9537		9.71429	8.33333		9.07945	11.2676		12.3028	8.30946
	4-6 agree	86.2205	71.9298	86.3208	85.4772	88.4615	89.5833	92.8571		84.6154	90.5797		90.8463	90.0463		90.2857	91.6667		90.9206	88.7324		87.6972	91.6905
Q5_3. To what extent do you agree with facial recognition technology being used by the police in your country to search for people who have committed a crime? Please answer using the scale 1 do not agree at all to 6 strongly agree
	1	3.93701	10.5263	3.77358	4.14938	3.20513	3.125	0		4.5738	2.17391		1.38169	1.85185		2	2.38095		2.26986	0.938967		1.89274	2.00573
	2	2.65748	3.50877	2.59434	2.48963	3.84615	2.08333	0		2.7027	1.44928		2.76339	2.31481		1.28571	3.1746		2.01765	2.34742		2.2082	2.00573
	3	6.20079	5.26316	7.31132	4.56432	7.69231	3.125	7.14286		7.06861	4.34783		4.14508	6.71296		5.85714	6.34921		5.67465	5.6338		8.51735	4.44126
	4	16.7323	12.2807	19.8113	16.5975	11.5385	13.5417	19.0476		18.9189	15.2174		11.399	8.33333		10.5714	8.33333		10.3405	9.85915		8.20189	11.0315
	5	29.0354	31.5789	29.9528	27.3859	26.9231	31.25	28.5714		30.1455	30.4348		24.0069	24.0741		25.2857	24.6032		24.4641	25.3521		26.183	23.9255
	6	41.437	36.8421	36.5566	44.8133	46.7949	46.875	45.2381		36.5904	46.3768		56.304	56.713		55	55.1587		55.2333	55.8685		52.9968	56.5903
	1-3 do not agree	12.7953	19.2982	13.6792	11.2033	14.7436	8.33333	7.14286		14.3451	7.97101		8.29016	10.8796		9.14286	11.9048		9.96217	8.92019		12.6183	8.45272
	4-6 agree	87.2047	80.7018	86.3208	88.7967	85.2564	91.6667	92.8571		85.6549	92.029		91.7098	89.1204		90.8571	88.0952		90.0378	91.0798		87.3817	91.5473
Q5_4. To what extent do you agree with facial recognition technology being used by the police in your country to search for people irrespective of whether or not they have committed a crime? Please answer using the scale 1 do not agree at all to 6 strongly agree
	1	36.122	35.0877	26.6509	36.9295	47.4359	54.1667	45.2381		27.6507	51.4493		34.8877	36.3426		37.2857	39.2857		36.1917	43.1925		37.8549	37.6791
	2	13.878	10.5263	12.0283	14.5228	15.3846	17.7083	19.0476		11.8503	18.1159		22.1071	21.5278		21	21.8254		21.4376	20.1878		22.3975	20.3438
	3	14.7638	19.2982	12.0283	17.0124	16.0256	15.625	16.6667		12.8898	15.942		16.4076	16.2037		16.4286	15.4762		16.0151	15.9624		17.0347	15.616
	4	13.878	19.2982	20.0472	13.278	6.41026	3.125	0		19.9584	2.17391		10.5354	10.1852		9.71429	10.7143		10.5927	7.04225		8.20189	10.4585
	5	11.4173	7.01754	17.9245	7.88382	5.76923	4.16667	9.52381		16.632	5.7971		5.35406	8.33333		6	5.15873		5.80076	7.51174		6.94006	5.73066
	6	9.94094	8.77193	11.3208	10.3734	8.97436	5.20833	9.52381		11.0187	6.52174		10.7081	7.40741		9.57143	7.53968		9.96217	6.10329		7.57098	10.1719
	1-3 do not agree	64.7638	64.9123	50.7075	68.4647	78.8462	87.5	80.9524		52.3909	85.5072		73.4024	74.0741		74.7143	76.5873		73.6444	79.3427		77.2871	73.639
	4-6 agree	35.2362	35.0877	49.2925	31.5353	21.1538	12.5	19.0476		47.6091	14.4928		26.5976	25.9259		25.2857	23.4127		26.3556	20.6573		22.7129	26.361
Q5_5. To what extent do you agree with facial recognition technology being used by the police in your country to search for missing persons? Please answer using the scale 1 do not agree at all to 6 strongly agree
	1	3.44488	7.01754	2.59434	4.97925	1.28205	5.20833	2.38095		3.1185	4.34783		1.89983	2.31481		2.14286	4.36508		2.90038	1.40845		1.89274	2.86533
	2	2.85433	3.50877	2.83019	2.90456	3.84615	1.04167	2.38095		2.9106	1.44928		4.31779	3.47222		2.71429	4.36508		3.657	2.8169		4.73186	2.86533
	3	6.59449	7.01754	7.07547	7.05394	6.41026	4.16667	4.7619		7.06861	4.34783		7.25389	7.17593		8	7.53968		7.69231	7.04225		7.88644	7.44986
	4	15.5512	21.0526	17.6887	15.3527	13.4615	5.20833	19.0476		18.0873	9.42029		11.399	12.2685		11.2857	13.0952		12.3581	9.38967		11.3565	11.7479
	5	27.2638	21.0526	31.1321	21.5768	26.9231	32.2917	19.0476		29.9376	28.2609		24.8705	25.9259		26.7143	24.2063		25.2207	28.6385		28.7066	24.4986
	6	44.2913	40.3509	38.6792	48.1328	48.0769	52.0833	52.381		38.8773	52.1739		50.2591	48.8426		49.1429	46.4286		48.1715	50.7042		45.4259	50.5731
	1-3 do not agree	12.8937	17.5439	12.5	14.9378	11.5385	10.4167	9.52381		13.0977	10.1449		13.4715	12.963		12.8571	16.2698		14.2497	11.2676		14.511	13.1805
	4-6 agree	87.1063	82.4561	87.5	85.0622	88.4615	89.5833	90.4762		86.9023	89.8551		86.5285	87.037		87.1429	83.7302		85.7503	88.7324		85.489	86.8195
Q5_6. To what extent do you agree with facial recognition technology being used by the police in your country to track citizens? Please answer using the scale 1 do not agree at all to 6 strongly agree
	1	43.5039	42.1053	32.0755	45.6432	56.4103	61.4583	59.5238		33.264	60.8696		46.114	42.8241		46.5714	50		46.7844	46.9484		46.0568	47.2779
	2	13.6811	10.5263	11.5566	19.0871	9.61538	17.7083	14.2857		11.4345	16.6667		18.4801	18.9815		17.8571	15.873		17.7806	17.8404		15.7729	18.4814
	3	10.7283	12.2807	10.6132	11.6183	10.2564	10.4167	7.14286		10.8108	9.42029		12.4352	12.5		11.1429	15.0794		11.6015	14.554		16.4038	10.3152
	4	8.95669	8.77193	12.0283	7.05394	7.05128	5.20833	4.7619		11.6424	5.07246		10.3627	9.25926		10.1429	7.93651		9.58386	9.38967		9.46372	9.59885
	5	12.7953	17.5439	18.6321	8.71369	9.61538	2.08333	7.14286		18.5031	3.62319		4.66321	8.56481		6.42857	3.96825		6.05296	5.16432		4.4164	6.59026
	6	10.3346	8.77193	15.0943	7.88382	7.05128	3.125	7.14286		14.3451	4.34783		7.94473	7.87037		7.85714	7.14286		8.19672	6.10329		7.88644	7.73639
	1-3 do not agree	67.9134	64.9123	54.2453	76.3485	76.2821	89.5833	80.9524		55.5094	86.9565		77.0294	74.3056		75.5714	80.9524		76.1665	79.3427		78.2334	76.0745
	4-6 agree	32.0866	35.0877	45.7547	23.6515	23.7179	10.4167	19.0476		44.4906	13.0435		22.9706	25.6944		24.4286	19.0476		23.8335	20.6573		21.7666	23.9255
Q5_7. To what extent do you agree with facial recognition technology being used by the police in your country to automate police work? Please answer using the scale 1 do not agree at all to 6 strongly agree
	1	25.1969	28.0702	19.1038	29.8755	29.4872	38.5417	9.52381		20.1663	29.7101		21.7617	19.213		21	21.4286		20.4288	22.0657		19.2429	21.6332
	2	15.9449	12.2807	13.2075	19.917	16.6667	16.6667	21.4286		13.0977	18.1159		20.5527	20.8333		22.1429	17.0635		22.1942	17.3709		20.8202	21.0602
	3	16.3386	22.807	14.6226	14.9378	20.5128	13.5417	23.8095		15.5925	16.6667		22.7979	24.3056		22	28.5714		23.8335	24.4131		27.4448	22.2063
	4	16.7323	17.5439	20.0472	14.1079	12.8205	15.625	14.2857		19.7505	15.2174		17.7893	16.6667		16.7143	15.4762		15.7629	18.3099		15.142	16.9054
	5	14.8622	7.01754	21.2264	10.7884	11.5385	6.25	16.6667		19.5426	9.42029		8.46287	11.8056		10.5714	9.92063		10.4666	9.85915		11.041	10.1719
	6	10.9252	12.2807	11.7925	10.3734	8.97436	9.375	14.2857		11.8503	10.8696		8.63558	7.17593		7.57143	7.53968		7.314	7.98122		6.30915	8.02292
	1-3 do not agree	57.4803	63.1579	46.934	64.7303	66.6667	68.75	54.7619		48.8565	64.4928		65.1123	64.3519		65.1429	67.0635		66.4565	63.8498		67.5079	64.8997
	4-6 agree	42.5197	36.8421	53.066	35.2697	33.3333	31.25	45.2381		51.1435	35.5072		34.8877	35.6481		34.8571	32.9365		33.5435	36.1502		32.4921	35.1003
Q6. In which of the following ways do you think facial recognition technology is currently being used by the government in your country? Please select all that apply. [Allow multiple responses]
	To search for people who have committed a crime	72.2441	73.6842	66.7453	75.9336	77.5641	79.1667	69.0476		67.5676	76.087		60.9672	65.9722		62.1429	62.6984		63.3039	62.4413		64.6688	62.1777
	To search for people irrespective of whether or not they have committed a crime	42.2244	49.1228	41.9811	49.3776	39.7436	33.3333	23.8095		42.8274	30.4348		27.4611	28.2407		26.5714	28.5714		27.8689	26.2911		26.183	28.0802
	To search for missing persons	60.3346	64.9123	58.7264	66.39	55.1282	65.625	42.8571		59.4595	58.6957		46.114	50.463		46.7143	49.6032		48.5498	44.6009		46.0568	48.4241
	To track citizens	48.0315	66.6667	50.2358	48.9627	47.4359	35.4167	26.1905		52.183	32.6087		33.6788	36.1111		34	33.7302		34.5523	35.2113		34.3849	34.6705
	To verify identity when accessing government websites	44.2913	61.4035	39.3868	46.888	48.0769	46.875	35.7143		41.9958	43.4783		32.8152	34.4907		32.4286	35.7143		33.9218	29.5775		31.5457	33.8109
	To prevent fraud when applying for identity documents e.g. passports	57.2835	70.1754	49.2925	61.8257	62.8205	67.7083	50		51.7672	62.3188		62.1762	63.4259		64.4286	62.3016		63.43	64.7887		61.8297	64.6132
	As evidence identifying people in CCTV images in criminal trials	59.7441	66.6667	52.5943	67.6349	0	65.625	52.381		54.262	61.5942		65.6304	69.4444		67	65.0794		66.9609	67.6056		66.877	67.192
	As evidence identifying people in other digital images (e.g. social media images) in criminal trials	53.3465	61.4035	46.2264	56.0166	61.5385	64.5833	42.8571		48.0249	57.971		51.468	55.5556		52.5714	53.1746		53.4678	53.0516		53.3123	53.2951
	I don't know	7.77559	12.2807	5.89623	6.22407	11.5385	7.29167	16.6667		6.65281	10.1449		13.2988	12.7315		13.5714	13.0952		13.367	11.7371		15.4574	12.0344
	Other (please specify)	0.590551	1.75439	0.235849	0.414938	0.641026	1.04167	2.38095		0.4158	1.44928		0.690846	0.231481		0.428571	1.19048		0.630517	0.938967		1.26183	0.429799
Q6_1. To what extent do you agree with facial recognition technology being used by the government in your country to search for people who have committed a crime? Please answer using the scale 1 do not agree at all to 6 strongly agree
	1	5.61024	10.5263	5.18868	6.639	3.20513	7.29167	2.38095		5.82121	5.7971		5.35406	6.48148		5.85714	5.95238		5.54855	6.57277		6.30915	5.73066
	2	4.72441	10.5263	4.71698	4.97925	4.48718	3.125	0		5.40541	2.17391		4.31779	3.93519		3.57143	4.7619		4.16141	3.28638		2.83912	4.58453
	3	8.26772	3.50877	10.8491	4.97925	11.5385	3.125	7.14286		9.97921	4.34783		8.11744	7.17593		7.85714	8.73016		8.19672	7.98122		9.77918	7.30659
	4	16.9291	12.2807	20.9906	16.1826	15.3846	7.29167	14.2857		19.9584	9.42029		13.2988	12.7315		14	11.1111		13.6192	12.6761		12.6183	13.6103
	5	27.7559	28.0702	27.8302	24.8963	28.8462	30.2083	33.3333		27.8586	31.1594		21.7617	24.537		23.2857	23.8095		22.8247	25.3521		23.6593	22.9226
	6	36.7126	35.0877	30.4245	42.3237	36.5385	48.9583	42.8571		30.9771	47.1014		47.1503	45.1389		45.4286	45.6349		45.6494	44.1315		44.795	45.8453
	1-3 do not agree	18.6024	24.5614	20.7547	16.5975	19.2308	13.5417	9.52381		21.2058	12.3188		17.7893	17.5926		17.2857	19.4444		17.9067	17.8404		18.9274	17.6218
	4-6 agree	81.3976	75.4386	79.2453	83.4025	80.7692	86.4583	90.4762		78.7942	87.6812		82.2107	82.4074		82.7143	80.5556		82.0933	82.1596		81.0726	82.3782
Q6_2. To what extent do you agree with facial recognition technology being used by the government in your country to search for people irrespective of whether or not they have committed a crime? Please answer using the scale 1 do not agree at all to 6 strongly agree
	1	38.7795	36.8421	28.7736	39.834	48.0769	64.5833	42.8571		29.7297	57.971		42.6598	39.5833		43.2857	44.0476		42.4968	46.0094		44.4795	42.8367
	2	13.4843	12.2807	12.7358	14.5228	10.8974	14.5833	23.8095		12.6819	17.3913		20.38	20.6019		19.5714	21.0317		19.4199	22.5352		17.9811	20.7736
	3	10.7283	19.2982	11.0849	10.7884	10.8974	4.16667	9.52381		12.0582	5.7971		13.9896	17.3611		15.2857	16.2698		16.3934	10.7981		15.4574	15.043
	4	11.9094	10.5263	15.8019	9.95851	10.2564	5.20833	7.14286		15.1767	5.7971		9.15371	9.49074		8.14286	8.33333		8.32282	8.92019		9.77918	7.73639
	5	13.3858	12.2807	18.3962	11.2033	7.69231	6.25	14.2857		17.6715	8.69565		6.39033	6.48148		6.85714	4.7619		6.43127	6.57277		6.94006	6.16046
	6	11.7126	8.77193	13.2075	13.6929	12.1795	5.20833	2.38095		12.6819	4.34783		7.4266	6.48148		6.85714	5.55556		6.93569	5.16432		5.36278	7.44986
	1-3 do not agree	62.9921	68.4211	52.5943	65.1452	69.8718	83.3333	76.1905		54.4699	81.1594		77.0294	77.5463		78.1429	81.3492		78.3102	79.3427		77.918	78.6533
	4-6 agree	37.0079	31.5789	47.4057	34.8548	30.1282	16.6667	23.8095		45.5301	18.8406		22.9706	22.4537		21.8571	18.6508		21.6898	20.6573		22.082	21.3467
Q6_3. To what extent do you agree with facial recognition technology being used by the government in your country to search for missing persons? Please answer using the scale 1 do not agree at all to 6 strongly agree
	1	5.01969	5.26316	4.48113	5.39419	3.20513	10.4167	2.38095		4.5738	7.97101		5.18135	5.32407		4.71429	7.14286		5.42245	5.6338		6.94006	4.87106
	2	3.05118	5.26316	3.06604	3.3195	3.20513	1.04167	2.38095		3.3264	1.44928		5.35406	3.47222		4.42857	3.57143		4.41362	5.6338		3.47003	5.15759
	3	8.07087	7.01754	8.72642	9.12863	8.33333	2.08333	9.52381		8.52391	4.34783		10.3627	8.10185		8.71429	10.7143		9.70996	7.04225		11.041	8.16619
	4	16.6339	15.7895	18.1604	14.5228	16.0256	15.625	19.0476		17.8794	16.6667		11.7444	15.9722		14.7143	11.1111		13.4931	14.554		13.5647	13.6103
	5	24.9016	28.0702	27.3585	21.9917	28.2051	16.6667	19.0476		27.4428	17.3913		25.2159	25		26	27.381		25.9773	26.2911		25.2366	26.2178
	6	42.3228	38.5965	38.2075	45.6432	41.0256	54.1667	47.619		38.2536	52.1739		42.1416	42.1296		41.4286	40.0794		40.9836	40.8451		39.7476	41.9771
	1-3 do not agree	16.1417	17.5439	16.2736	17.8423	14.7436	13.5417	14.2857		16.4241	13.7681		20.8981	16.8981		17.8571	21.4286		19.546	18.3099		21.4511	18.1948
	4-6 agree	83.8583	82.4561	83.7264	82.1577	85.2564	86.4583	85.7143		83.5759	86.2319		79.1019	83.1019		82.1429	78.5714		80.454	81.6901		78.5489	81.8052
Q6_4. To what extent do you agree with facial recognition technology being used by the government in your country to track citizens? Please answer using the scale 1 do not agree at all to 6 strongly agree
	1	45.2756	42.1053	32.3113	49.3776	56.4103	70.8333	57.1429		33.4719	66.6667		45.5959	44.6759		46.8571	49.6032		46.2799	50.2347		45.7413	47.851
	2	10.3346	8.77193	8.72642	13.278	8.33333	12.5	14.2857		8.73181	13.0435		19.171	18.0556		18	21.0317		19.546	14.554		15.4574	19.914
	3	9.44882	7.01754	10.3774	10.7884	7.05128	8.33333	7.14286		9.97921	7.97101		12.7807	10.6481		12	8.73016		11.8537	11.2676		15.7729	9.74212
	4	9.44882	14.0351	13.9151	6.639	5.76923	1.04167	7.14286		13.9293	2.89855		9.84456	12.037		10.1429	10.3175		10.2144	9.85915		11.9874	9.31232
	5	12.8937	19.2982	18.3962	9.54357	9.61538	1.04167	7.14286		18.5031	2.89855		5.35406	7.63889		7	3.57143		5.80076	7.04225		5.04732	6.59026
	6	12.5984	8.77193	16.2736	10.3734	12.8205	6.25	7.14286		15.3846	6.52174		7.25389	6.94444		6	6.74603		6.30517	7.04225		5.99369	6.59026
	1-3 do not agree	65.0591	57.8947	51.4151	73.444	71.7949	91.6667	78.5714		52.183	87.6812		77.5475	73.3796		76.8571	79.3651		77.6797	76.0563		76.9716	77.5072
	4-6 agree	34.9409	42.1053	48.5849	26.556	28.2051	8.33333	21.4286		47.817	12.3188		22.4525	26.6204		23.1429	20.6349		22.3203	23.9437		23.0284	22.4928
Q6_5. To what extent do you agree with facial recognition technology being used by the government in your country to verify identity when accessing government websites? Please answer using the scale 1 do not agree at all to 6 strongly agree
	1	17.6181	17.5439	13.9151	18.6722	19.2308	26.0417	23.8095		14.3451	25.3623		16.9257	13.4259		14.1429	18.6508		15.5107	15.0235		15.7729	15.1862
	2	10.1378	10.5263	12.0283	8.29876	9.61538	9.375	4.7619		11.8503	7.97101		11.5717	12.963		12.5714	10.7143		11.7276	13.1455		12.3028	11.8911
	3	11.0236	17.5439	9.19811	11.6183	15.3846	9.375	4.7619		10.1871	7.97101		16.2349	18.5185		17.8571	15.4762		17.1501	15.9624		17.9811	16.4756
	4	19.1929	17.5439	21.2264	21.9917	9.61538	20.8333	16.6667		20.79	19.5652		19.3437	16.4352		17	19.4444		18.0328	19.7183		19.2429	17.6218
	5	19.9803	14.0351	23.5849	17.0124	21.7949	10.4167	23.8095		22.4532	14.4928		16.753	18.9815		18.4286	16.2698		18.1589	15.493		17.3502	17.9083
	6	22.0472	22.807	20.0472	22.4066	24.359	23.9583	26.1905		20.3742	24.6377		19.171	19.6759		20	19.4444		19.4199	20.6573		17.3502	20.9169
	1-3 do not agree	38.7795	45.614	35.1415	38.5892	44.2308	44.7917	33.3333		36.3825	41.3043		44.7323	44.9074		44.5714	44.8413		44.3884	44.1315		46.0568	43.553
	4-6 agree	61.2205	54.386	64.8585	61.4108	55.7692	55.2083	66.6667		63.6175	58.6957		55.2677	55.0926		55.4286	55.1587		55.6116	55.8685		53.9432	56.447
Q6_6. To what extent do you agree with facial recognition technology being used by the government in your country to prevent fraud when applying for identity docuemnts e.g. passports? Please answer using the scale 1 do not agree at all to 6 strongly agree
	1	6.59449	10.5263	5.66038	9.12863	3.84615	7.29167	4.7619		6.23701	6.52174		5.52677	5.32407		5	7.14286		5.29634	6.10329		5.99369	5.30086
	2	7.08661	8.77193	6.83962	5.80913	8.33333	7.29167	9.52381		7.06861	7.97101		3.79965	3.7037		3.42857	4.36508		4.53972	1.40845		4.10095	3.72493
	3	12.0079	17.5439	12.0283	12.4481	12.8205	6.25	11.9048		12.6819	7.97101		9.67185	9.49074		10	9.52381		10.5927	7.04225		9.14826	10.0287
	4	16.9291	5.26316	20.5189	15.7676	14.1026	13.5417	21.4286		18.711	15.942		17.2712	15.7407		17.5714	13.8889		16.3934	17.8404		17.6656	16.1891
	5	25.4921	29.8246	29.0094	25.3112	20.5128	20.8333	14.2857		29.106	18.8406		22.9706	25.463		24	23.0159		23.203	26.7606		23.9748	23.9255
	6	31.8898	28.0702	25.9434	31.5353	40.3846	44.7917	38.0952		26.1954	42.7536		40.7599	40.2778		40	42.0635		39.9748	40.8451		39.1167	40.8309
	1-3 do not agree	25.689	36.8421	24.5283	27.3859	25	20.8333	26.1905		25.9875	22.4638		18.9983	18.5185		18.4286	21.0317		20.4288	14.554		19.2429	19.0544
	4-6 agree	74.311	63.1579	75.4717	72.6141	75	79.1667	73.8095		74.0125	77.5362		81.0017	81.4815		81.5714	78.9683		79.5712	85.446		80.7571	80.9456
Q6_7. To what extent do you agree with facial recognition technology being used by the government in your country as evidence identifying people in CCTV images in criminal trials? Please answer using the scale 1 do not agree at all to 6 strongly agree
	1	8.46457	14.0351	7.54717	8.29876	9.61538	8.33333	7.14286		8.31601	7.97101		5.69948	5.78704		5.28571	8.33333		6.17907	5.16432		5.67823	6.30372
	2	5.21654	8.77193	6.60377	4.14938	3.84615	3.125	2.38095		6.86071	2.89855		3.97237	3.47222		4.28571	3.57143		4.53972	2.34742		3.15457	4.44126
	3	11.2205	8.77193	11.7925	11.6183	12.8205	7.29167	9.52381		11.4345	7.97101		7.94473	7.40741		7.28571	7.53968		7.4401	7.04225		7.88644	7.02006
	4	17.7165	14.0351	18.8679	17.4274	14.1026	21.875	16.6667		18.2952	20.2899		18.3074	17.8241		19.2857	15.4762		18.6633	16.9014		17.0347	18.6246
	5	27.2638	26.3158	27.8302	25.7261	28.8462	20.8333	40.4762		27.6507	26.8116		25.734	24.0741		24.2857	25		24.7163	26.7606		25.2366	24.9284
	6	30.1181	28.0702	27.3585	32.7801	30.7692	38.5417	23.8095		27.4428	34.058		38.342	41.4352		39.5714	40.0794		38.4615	41.784		41.0095	38.6819
	1-3 do not agree	24.9016	31.5789	25.9434	24.0664	26.2821	18.75	19.0476		26.6112	18.8406		17.6166	16.6667		16.8571	19.4444		18.1589	14.554		16.7192	17.765
	4-6 agree	75.0984	68.4211	74.0566	75.9336	73.7179	81.25	80.9524		73.3888	81.1594		82.3834	83.3333		83.1429	80.5556		81.8411	85.446		83.2808	82.235
Q6_8. To what extent do you agree with facial recognition technology being used by the government in your country as evidence identifying people in other digital images (e.g. social media images) in criminal trials? Please answer using the scale 1 do not agree at all to 6 strongly agree
	1	12.0079	14.0351	9.19811	13.6929	15.3846	13.5417	11.9048		9.77131	13.0435		8.981	10.6481		10	10.7143		10.0883	9.85915		9.46372	10.4585
	2	7.48031	7.01754	8.72642	7.88382	4.48718	5.20833	9.52381		8.52391	6.52174		9.67185	8.7963		9.28571	9.52381		9.70996	7.51174		9.14826	9.16905
	3	13.4843	12.2807	12.2642	14.9378	13.4615	15.625	14.2857		12.2661	15.2174		13.2988	12.037		13.8571	10.7143		12.9887	13.1455		11.041	13.7536
	4	20.0787	21.0526	22.8774	18.2573	16.0256	18.75	19.0476		22.6611	18.8406		17.7893	19.4444		19	16.6667		17.2762	20.6573		17.6656	18.0516
	5	23.1299	22.807	25.2358	21.1618	25.641	14.5833	23.8095		24.948	17.3913		22.1071	22.4537		21.5714	23.0159		23.203	22.5352		25.8675	21.7765
	6	23.8189	22.807	21.6981	24.0664	25	32.2917	21.4286		21.8295	28.9855		28.152	26.6204		26.2857	29.3651		26.7339	26.2911		26.8139	26.7908
	1-3 do not agree	32.9724	33.3333	30.1887	36.5145	33.3333	34.375	35.7143		30.5613	34.7826		31.9516	31.4815		33.1429	30.9524		32.7869	30.5164		29.653	33.3811
	4-6 agree	67.0276	66.6667	69.8113	63.4855	66.6667	65.625	64.2857		69.4387	65.2174		68.0484	68.5185		66.8571	69.0476		67.2131	69.4836		70.347	66.6189
Q7. In which of the following ways do you think facial recognition technology is currently being used by private companies in your country? Please select all that apply. [Allow multiple responses]
	To track citizens	35.5315	47.3684	37.7358	34.8548	33.9744	26.0417	28.5714		38.8773	26.8116		23.1434	29.1667		25.7143	24.2063		24.4641	30.9859		28.0757	24.6418
	To track people behaving antisocially	31.5945	36.8421	36.0849	31.1203	30.1282	18.75	16.6667		36.1746	18.1159		25.734	29.1667		28.7143	27.381		28.7516	27.6995		30.5994	27.5072
	To blacklist people who have previously behaved antisocially	32.4803	36.8421	36.7925	31.5353	29.4872	23.9583	19.0476		36.7983	22.4638		33.6788	38.1944		37.2857	37.3016		37.4527	41.3146		40.3785	36.8195
	To share data between businesses e.g. bars and shops in order to blacklist people	42.9134	56.1404	47.4057	44.3983	36.5385	33.3333	16.6667		48.4407	28.2609		41.7962	44.9074		44.1429	42.4603		43.1274	50.2347		47.9495	42.8367
	I don't know	36.0236	24.5614	25.7075	38.1743	48.0769	53.125	59.5238		25.5717	55.0725		43.1779	40.5093		40	42.8571		40.8575	37.5587		41.3249	40.1146
	Other (please specify)	2.06693	1.75439	1.17925	2.48963	3.84615	2.08333	2.38095		1.2474	2.17391		1.89983	1.15741		1.71429	1.5873		1.63934	1.87793		2.52366	1.2894
Q7_1. To what extent do you agree with facial recognition technology being used by private companies in your country to track citizens? Please answer using the scale 1 do not agree at all to 6 strongly agree
	1	54.0354	50.8772	40.566	59.3361	64.1026	78.125	71.4286		41.7879	76.087		64.7668	59.7222		63.8571	66.2698		63.9344	65.2582		63.0915	64.8997
	2	10.8268	22.807	8.72642	14.9378	7.69231	9.375	7.14286		10.395	8.69565		16.4076	14.3519		14.5714	17.0635		16.3934	10.7981		13.2492	15.9026
	3	6.98819	8.77193	8.96226	4.97925	6.41026	6.25	0		8.93971	4.34783		7.4266	9.72222		9	4.36508		7.4401	9.85915		9.77918	7.02006
	4	9.44882	3.50877	16.5094	4.14938	5.12821	4.16667	4.7619		14.9688	4.34783		5.87219	7.17593		6	5.55556		5.42245	7.51174		5.36278	6.16046
	5	11.122	12.2807	15.566	6.639	10.2564	2.08333	14.2857		15.1767	5.7971		2.59067	5.55556		3.42857	5.15873		4.41362	2.34742		4.73186	3.72493
	6	7.57874	1.75439	9.66981	9.95851	6.41026	0	2.38095		8.73181	0.724638		2.9361	3.47222		3.14286	1.5873		2.39596	4.22535		3.78549	2.29226
	1-3 do not agree	71.8504	82.4561	58.2547	79.2531	78.2051	93.75	78.5714		61.1227	89.1304		88.601	83.7963		87.4286	87.6984		87.768	85.9155		86.1199	87.8223
	4-6 agree	28.1496	17.5439	41.7453	20.7469	21.7949	6.25	21.4286		38.8773	10.8696		11.399	16.2037		12.5714	12.3016		12.232	14.0845		13.8801	12.1777
Q7_2. To what extent do you agree with facial recognition technology being used by private companies in your country to track people behaving antisocially? Please answer using the scale 1 do not agree at all to 6 strongly agree
	1	45.8661	49.1228	36.3208	50.2075	51.9231	64.5833	47.619		37.8378	59.4203		31.6062	31.25		31.4286	32.1429		31.3997	31.4554		32.8076	31.0888
	2	14.0748	21.0526	8.49057	19.0871	14.1026	18.75	21.4286		9.97921	19.5652		15.1986	15.0463		14.8571	15.4762		15.3846	14.0845		16.4038	14.3266
	3	11.122	14.0351	12.0283	11.2033	9.61538	10.4167	4.7619		12.2661	8.69565		18.4801	18.287		17.1429	19.8413		18.6633	15.493		17.9811	18.0516
	4	11.0236	8.77193	16.2736	7.88382	10.2564	2.08333	2.38095		15.3846	2.17391		17.7893	14.3519		18.1429	10.3175		14.2497	22.0657		15.4574	16.0458
	5	11.3189	3.50877	17.9245	7.46888	6.41026	2.08333	16.6667		16.2162	6.52174		9.49914	12.7315		11.2857	11.1111		11.8537	9.85915		7.25552	13.3238
	6	6.59449	3.50877	8.96226	4.14938	7.69231	2.08333	7.14286		8.31601	3.62319		7.4266	8.33333		7.14286	11.1111		8.44893	7.04225		10.0946	7.16332
	1-3 do not agree	71.063	84.2105	56.8396	80.4979	75.641	93.75	73.8095		60.0832	87.6812		65.285	64.5833		63.4286	67.4603		65.4477	61.0329		67.1924	63.467
	4-6 agree	28.937	15.7895	43.1604	19.5021	24.359	6.25	26.1905		39.9168	12.3188		34.715	35.4167		36.5714	32.5397		34.5523	38.9671		32.8076	36.533
Q7_3. To what extent do you agree with facial recognition technology being used by private companies in your country to blacklist people who have previously behaved antisocially? Please answer using the scale 1 do not agree at all to 6 strongly agree
	1	42.9134	45.614	31.8396	48.1328	50	61.4583	52.381		33.4719	58.6957		29.361	30.5556		29.5714	31.746		30.0126	29.108		30.9148	29.7994
	2	13.3858	21.0526	10.6132	14.9378	12.8205	18.75	11.9048		11.8503	16.6667		13.2988	11.8056		12.4286	11.9048		12.9887	10.7981		13.2492	12.0344
	3	9.94094	5.26316	10.3774	12.0332	8.97436	7.29167	9.52381		9.77131	7.97101		17.2712	15.9722		16.5714	15.0794		16.3934	14.554		16.4038	15.9026
	4	11.2205	10.5263	14.6226	11.2033	7.05128	5.20833	7.14286		14.1372	5.7971		17.7893	16.4352		18.5714	15.873		16.3934	22.0657		17.0347	17.6218
	5	12.8937	10.5263	17.6887	7.88382	14.7436	4.16667	9.52381		16.8399	5.7971		12.7807	16.6667		15.1429	13.4921		14.8802	15.493		12.3028	16.1891
	6	9.64567	7.01754	14.8585	5.80913	6.41026	3.125	9.52381		13.9293	5.07246		9.49914	8.56481		7.71429	11.9048		9.33165	7.98122		10.0946	8.45272
	1-3 do not agree	66.2402	71.9298	52.8302	75.1037	71.7949	87.5	73.8095		55.0936	83.3333		59.9309	58.3333		58.5714	58.7302		59.3947	54.4601		60.5678	57.7364
	4-6 agree	33.7598	28.0702	47.1698	24.8963	28.2051	12.5	26.1905		44.9064	16.6667		40.0691	41.6667		41.4286	41.2698		40.6053	45.5399		39.4322	42.2636
Q7_4. To what extent do you agree with facial recognition technology being used by private companies in your country to share data between businesses e.g. bars and shops in order to blacklist people? Please answer using the scale 1 do not agree at all to 6 strongly agree
	1	42.3228	35.0877	30.1887	48.1328	55.7692	59.375	52.381		30.7692	57.2464		37.8238	36.8056		36	40.873		36.6961	36.6197		35.9621	37.3926
	2	10.7283	12.2807	8.72642	12.0332	9.61538	17.7083	9.52381		9.14761	15.2174		15.7168	14.5833		16.5714	12.6984		15.7629	14.554		17.3502	14.6132
	3	10.0394	1.75439	11.0849	12.0332	8.97436	9.375	4.7619		9.97921	7.97101		15.7168	16.8981		15.8571	17.8571		16.6456	15.9624		15.142	17.192
	4	11.3189	12.2807	13.6792	9.95851	8.33333	8.33333	11.9048		13.5135	9.42029		13.2988	11.3426		12.4286	12.3016		11.2232	16.4319		10.7256	12.7507
	5	15.748	21.0526	23.3491	8.71369	11.5385	2.08333	19.0476		23.0769	7.24638		9.15371	12.037		11.4286	6.74603		11.0971	8.92019		12.3028	9.74212
	6	9.84252	17.5439	12.9717	9.12863	5.76923	3.125	2.38095		13.5135	2.89855		8.29016	8.33333		7.71429	9.52381		8.57503	7.51174		8.51735	8.30946
	1-3 do not agree	63.0906	49.1228	50	72.1992	74.359	86.4583	66.6667		49.896	80.4348		69.2573	68.287		68.4286	71.4286		69.1047	67.1362		68.4543	69.1977
	4-6 agree	36.9094	50.8772	50	27.8008	25.641	13.5417	33.3333		50.104	19.5652		30.7427	31.713		31.5714	28.5714		30.8953	32.8638		31.5457	30.8023

## Sheet: SECTION 3. Trust
Public attitudes towards the use of automatic face recognition technology in criminal justice systems around the world
Ritchie, Cartledge, Growns, Yan, Wang, Guo, Kramer, Edmond, Martire, San Roque, & White
Data Collection Dates: 28th December 2019 - 29th January 2020
			Age Groups										Gender			Ethnicity			Region			Education
		Total	16-24	25-34	35-44	45-54	55-64	65-74	75+	16-34	55+		Male	Female		White	Non-White (including mixed race)		Urban	Rural		No higher education	University education
	Base	1016	57	424	241	156	96	42	0	481	138		579	432		700	252		793	213		317	698
Section 3. Trust in the use of facial recognition technology
Facial recognition technology use description
Facial recognition technology is used by some police forces as a method of identity verification. The police may aim to match the digital representations captured by the technology with images present in a database. This database could contain images of every citizen, or only images of individuals on a ‘watchlist’. Watchlists are created by authorities and contain information about a person of in…
Q8. How comfortable do you feel with police in your country using facial recognition technology to search for individuals who are on a watchlist? Please answer using the scale 1 not comfortable at all to 6 very comfortable
	1	9.54724	22.807	10.1415	9.54357	5.76923	8.33333	2.38095		11.6424	6.52174		3.62694	3.7037		3	5.15873		3.5309	3.75587		4.10095	3.29513
	2	7.57874	7.01754	7.31132	8.29876	9.61538	5.20833	4.7619		7.27651	5.07246		7.08117	6.48148		7.42857	6.34921		7.4401	7.51174		7.57098	7.30659
	3	12.3031	10.5263	12.0283	13.6929	12.8205	12.5	7.14286		11.8503	10.8696		10.5354	9.9537		10.2857	9.52381		10.2144	8.4507		9.14826	10.1719
	4	25.7874	22.807	26.4151	28.2158	25	21.875	21.4286		25.9875	21.7391		22.1071	23.1481		22	20.2381		21.942	23.4742		23.0284	21.7765
	5	23.8189	17.5439	27.8302	18.6722	23.7179	21.875	26.1905		26.6112	23.1884		26.2522	25		27.2857	24.2063		25.4729	27.6995		25.2366	26.0745
	6	20.9646	19.2982	16.2736	21.5768	23.0769	30.2083	38.0952		16.632	32.6087		30.3972	31.713		30	34.5238		31.3997	29.108		30.9148	31.3754
	1-3 not comfortable	29.4291	40.3509	29.4811	31.5353	28.2051	26.0417	14.2857		30.7692	22.4638		21.2435	20.1389		20.7143	21.0317		21.1854	19.7183		20.8202	20.7736
	4-6 comfortable	70.5709	59.6491	70.5189	68.4647	71.7949	73.9583	85.7143		69.2308	77.5362		78.7565	79.8611		79.2857	78.9683		78.8146	80.2817		79.1798	79.2264
Q9. How comfortable do you feel with police in your country using facial recognition technology to search for individuals who are not on a watchlist? Please answer using the scale 1 not comfortable at all to 6 very comfortable
	1	45.6693	52.6316	39.1509	44.3983	55.1282	58.3333	45.2381		40.7484	54.3478		41.2781	37.963		41.5714	38.0952		39.5965	46.4789		46.3722	38.8252
	2	15.3543	19.2982	11.5566	19.5021	14.1026	20.8333	16.6667		12.474	19.5652		25.0432	24.0741		24.7143	25		24.8424	23.4742		21.4511	25.6447
	3	12.3031	8.77193	11.0849	16.5975	9.61538	14.5833	9.52381		10.8108	13.0435		15.544	16.6667		15.2857	18.6508		16.8979	13.1455		14.511	16.7622
	4	11.811	8.77193	15.566	9.54357	10.8974	3.125	14.2857		14.7609	6.52174		7.59931	10.1852		8	9.92063		8.57503	7.98122		8.20189	8.59599
	5	8.85827	3.50877	14.6226	5.39419	3.20513	2.08333	14.2857		13.3056	5.7971		4.14508	6.01852		4.57143	5.15873		4.28752	5.6338		4.10095	4.87106
	6	6.00394	7.01754	8.01887	4.56432	7.05128	1.04167	0		7.90021	0.724638		6.39033	5.09259		5.85714	3.1746		5.80076	3.28638		5.36278	5.30086
	1-3 not comfortable	73.3268	80.7018	61.7925	80.4979	78.8462	93.75	71.4286		64.0333	86.9565		81.8653	78.7037		81.5714	81.746		81.3367	83.0986		82.3344	81.2321
	4-6 comfortable	26.6732	19.2982	38.2075	19.5021	21.1538	6.25	28.5714		35.9667	13.0435		18.1347	21.2963		18.4286	18.254		18.6633	16.9014		17.6656	18.7679
Q10. To what extent do you trust the police in your country to use facial recognition technology responsibly? Please answer using the scale 1 I do not trust at all to 6 I trust very much
	1	18.4055	28.0702	19.3396	20.7469	15.3846	13.5417	4.7619		20.3742	10.8696		8.981	7.40741		8.42857	10.7143		8.82724	9.85915		11.041	8.16619
	2	12.2047	10.5263	10.3774	14.1079	12.8205	16.6667	9.52381		10.395	14.4928		13.6442	9.72222		12.1429	11.9048		12.232	12.6761		11.9874	12.3209
	3	16.3386	26.3158	15.566	14.1079	18.5897	15.625	16.6667		16.8399	15.942		16.5803	17.3611		17.2857	12.6984		15.3846	20.1878		14.511	17.3352
	4	23.1299	17.5439	20.7547	28.6307	21.7949	23.9583	26.1905		20.3742	24.6377		26.7703	28.7037		28.2857	25.7937		28.2472	25.8216		27.4448	27.7937
	5	21.3583	15.7895	24.7642	16.5975	19.2308	20.8333	30.9524		23.7006	23.913		20.7254	24.0741		21.1429	26.9841		22.6986	20.6573		23.3438	22.063
	6	8.56299	1.75439	9.19811	5.80913	12.1795	9.375	11.9048		8.31601	10.1449		13.2988	12.7315		12.7143	11.9048		12.6103	10.7981		11.6719	12.3209
	1-3 do not trust	46.9488	64.9123	45.283	48.9627	46.7949	45.8333	30.9524		47.6091	41.3043		39.2055	34.4907		37.8571	35.3175		36.4439	42.723		37.5394	37.8223
	4-6 trust	53.0512	35.0877	54.717	51.0373	53.2051	54.1667	69.0476		52.3909	58.6957		60.7945	65.5093		62.1429	64.6825		63.5561	57.277		62.4606	62.1777
Q10_1. [Asked only to those responding 4, 5 or 6 to Q10] You said you trust the police to use this technology responsibly, rating your level of trust as [insert rating from Q10]. Which of the following are reasons for your rating? Please select all that apply. [Allow multiple responses]
	I generally trust the police	33.563	24.5614	31.1321	33.195	34.6154	38.5417	57.1429		30.3534	44.2029		48.7047	50.9259		51	50		51.7024	43.1925		48.8959	50.1433
	It is beneficial for the security of society	34.7441	24.5614	33.4906	34.0249	37.1795	41.6667	40.4762		32.4324	41.3043		47.1503	50.463		48.7143	50		49.9369	44.1315		45.7413	50.2865
	The benefits to society outweigh any loss of privacy I might experience	22.3425	15.7895	21.4623	20.7469	22.4359	30.2083	30.9524		20.79	30.4348		28.4974	31.9444		29.8571	31.746		30.8953	29.108		28.7066	31.3754
	It is beneficial for my own personal security	22.4409	17.5439	23.3491	19.5021	24.359	25	23.8095		22.6611	24.6377		27.2884	30.5556		29.7143	26.5873		28.6255	26.2911		24.9211	29.7994
	It does not affect me personally	12.6969	1.75439	13.6792	9.95851	16.0256	13.5417	19.0476		12.2661	15.2174		14.8532	17.3611		16	17.4603		16.6456	13.615		14.511	16.7622
	I trust that my data will be stored securely	16.5354	7.01754	16.7453	17.4274	16.0256	17.7083	21.4286		15.5925	18.8406		27.6339	30.0926		28	31.3492		29.1299	25.3521		25.8675	29.5129
	I trust the police to use the technology ethically	25.7874	15.7895	21.934	26.556	28.8462	36.4583	38.0952		21.2058	36.9565		36.9603	41.6667		38.2857	43.6508		39.9748	33.8028		37.224	39.5415
	I can give my consent or opt out	7.28346	1.75439	9.66981	6.22407	7.69231	3.125	4.7619		8.73181	3.62319		7.59931	7.17593		7.85714	7.53968		8.32282	3.75587		8.20189	7.16332
	I am not concerned about my data being misused	7.48031	8.77193	7.78302	5.39419	8.97436	6.25	11.9048		7.90021	7.97101		10.0173	9.72222		10.8571	7.53968		10.0883	9.85915		8.20189	10.745
	I am not concerned about being tracked by the police	12.4016	8.77193	8.96226	9.95851	16.6667	21.875	28.5714		8.93971	23.913		26.4249	26.8519		27.7143	25.3968		26.7339	26.2911		25.2366	26.9341
	I don't know	1.1811	0	1.41509	0.414938	3.20513	0	0		1.2474	0		0.345423	0.231481		0.142857	0		0.126103	0		0	0.143266
	Other (please specify)	0	0	0	0	0	0	0		0	0		0.345423	0.694444		0.428571	1.19048		0.75662	0		0.946372	0.429799
Q10_2. [Asked only to those responding 1, 2 or 3 to Q10] You said you do not trust the police to use this technology responsibly, rating your level of trust as [insert rating from Q10]. Which of the following are reasons for your rating? Please select all that apply. [Allow multiple responses]
	I do not generally trust the police	22.3425	42.1053	23.3491	24.0664	19.8718	13.5417	4.7619		25.5717	10.8696		13.8169	10.6481		14.2857	11.1111		12.7364	15.9624		12.9338	13.6103
	It is not beneficial for the security of society	8.46457	15.7895	8.25472	8.29876	10.2564	5.20833	2.38095		9.14761	4.34783		5.18135	3.7037		4.85714	4.7619		4.53972	5.6338		4.73186	4.72779
	The loss of privacy I might experience outweighs any benefit to society	26.1811	19.2982	25.7075	31.1203	26.9231	21.875	19.0476		24.948	21.0145		16.753	15.2778		16	17.8571		16.3934	15.9624		15.4574	16.7622
	It is not beneficial for my own personal security	12.1063	14.0351	11.0849	14.5228	12.8205	11.4583	4.7619		11.4345	9.42029		8.63558	5.78704		7.85714	7.53968		7.06179	8.92019		6.94006	7.59312
	It affects me personally	6.69291	12.2807	8.01887	6.639	4.48718	4.16667	0		8.52391	2.89855		3.45423	1.15741		2	3.1746		2.77427	1.87793		2.2082	2.72206
	I do not trust that my data will be stored securely	30.1181	36.8421	27.5943	34.0249	32.6923	28.125	19.0476		28.6902	25.3623		28.8428	22.2222		26.1429	26.9841		26.2295	30.0469		27.4448	26.7908
	I am concerned about my data being misused	32.7756	38.5965	29.9528	34.0249	37.8205	34.375	23.8095		30.9771	31.1594		28.152	24.7685		26.7143	28.9683		26.7339	31.9249		29.0221	27.2206
	I do not trust the police to use the technology ethically	29.2323	35.0877	28.5377	34.0249	28.2051	23.9583	16.6667		29.3139	21.7391		22.2798	18.5185		20.4286	23.0159		20.4288	25.8216		22.3975	21.2034
	I cannot give my consent or opt out	26.4764	33.3333	23.8208	28.2158	26.9231	34.375	14.2857		24.948	28.2609		23.8342	21.0648		22.5714	26.1905		23.5813	23.4742		23.9748	23.4957
	I am concerned about being tracked by the police	16.437	17.5439	16.9811	19.0871	16.6667	11.4583	4.7619		17.0478	9.42029		7.77202	6.25		7.85714	7.14286		7.314	8.92019		8.51735	7.16332
	It infringes on the privacy of all people in society	31.5945	36.8421	28.3019	36.0996	33.9744	30.2083	26.1905		29.3139	28.9855		25.0432	21.7593		23.4286	26.5873		24.338	24.8826		26.183	23.4957
	It normalises surveillance	26.4764	28.0702	24.5283	31.9502	26.2821	27.0833	11.9048		24.948	22.4638		26.4249	21.0648		23.4286	25.7937		23.8335	26.7606		27.4448	23.0659
	I don't know	0.0984252	0	0	0	0.641026	0	0		0	0		0	0.462963		0.142857	0.396825		0.126103	0.469484		0	0.286533
	Other (please specify)	0.787402	0	0.235849	0.829876	1.28205	2.08333	2.38095		0.2079	2.17391		1.5544	0.231481		0.714286	1.19048		1.00883	0.938967		1.57729	0.716332
Q11. To what extent do you trust the government in your country to use facial recognition technology responsibly? Please answer using the scale 1 I do not trust at all to 6 I trust very much
	1	25.4921	33.3333	24.5283	26.971	25	29.1667	9.52381		25.5717	23.1884		18.6528	15.2778		17.1429	18.6508		17.2762	19.2488		18.9274	17.3352
	2	13.4843	12.2807	12.0283	14.9378	16.0256	10.4167	19.0476		12.0582	13.0435		17.7893	17.5926		17	19.4444		18.285	15.9624		20.5047	16.4756
	3	17.9134	24.5614	14.8585	18.2573	18.5897	22.9167	23.8095		16.0083	23.1884		24.0069	22.2222		23.8571	21.0317		21.5637	28.6385		18.2965	24.9284
	4	20.4724	19.2982	20.5189	25.7261	19.8718	14.5833	7.14286		20.3742	12.3188		21.4162	25.9259		22.7143	24.2063		23.8335	20.6573		25.2366	22.3496
	5	15.5512	5.26316	19.3396	9.54357	14.1026	16.6667	28.5714		17.6715	20.2899		11.0535	13.4259		12.4286	10.7143		12.232	10.3286		10.4101	12.6074
	6	7.08661	5.26316	8.72642	4.56432	6.41026	6.25	11.9048		8.31601	7.97101		7.08117	5.55556		6.85714	5.95238		6.80958	5.16432		6.62461	6.30372
	1-3 do not trust	56.8898	70.1754	51.4151	60.166	59.6154	62.5	52.381		53.6383	59.4203		60.4491	55.0926		58	59.127		57.1248	63.8498		57.7287	58.7393
	4-6 trust	43.1102	29.8246	48.5849	39.834	40.3846	37.5	47.619		46.3617	40.5797		39.5509	44.9074		42	40.873		42.8752	36.1502		42.2713	41.2607
Q11_1. [Asked only to those responding 4, 5 or 6 to Q11] You said you trust the government to use this technology responsibly, rating your level of trust as [insert rating from Q11]. Which of the following are reasons for your rating? Please select all that apply. [Allow multiple responses]
	I generally trust the government	19.1929	17.5439	21.934	14.5228	20.5128	16.6667	21.4286		21.4137	18.1159		16.0622	17.1296		17.7143	14.2857		17.2762	15.0235		15.7729	17.0487
	It is beneficial for the security of society	27.6575	24.5614	28.066	24.4813	32.0513	28.125	28.5714		27.6507	28.2609		28.8428	33.5648		31.2857	29.7619		31.5259	27.23		29.0221	31.2321
	The benefits to society outweigh any loss of privacy I might experience	19.1929	12.2807	19.1038	18.6722	19.8718	21.875	23.8095		18.2952	22.4638		16.0622	21.5278		18.8571	18.6508		19.546	17.3709		20.1893	18.4814
	It is beneficial for my own personal security	19.5866	15.7895	23.1132	14.5228	20.5128	16.6667	21.4286		22.2453	18.1159		16.753	18.287		18.4286	16.6667		18.0328	15.9624		17.0347	18.0516
	It does not affect me personally	8.95669	5.26316	9.19811	8.29876	8.33333	9.375	16.6667		8.73181	11.5942		10.3627	12.2685		10.8571	11.1111		11.6015	8.92019		8.51735	12.0344
	I trust that my data will be stored securely	14.7638	8.77193	16.9811	12.4481	15.3846	12.5	16.6667		16.0083	13.7681		17.6166	17.8241		18	17.0635		17.6545	17.3709		13.8801	19.341
	I trust the government to use the technology ethically	16.1417	15.7895	17.4528	13.278	14.1026	16.6667	26.1905		17.2557	19.5652		16.5803	18.9815		18.7143	18.254		19.1677	15.0235		18.612	18.0516
	I can give my consent or opt out	6.88976	5.26316	8.01887	5.80913	7.69231	5.20833	4.7619		7.69231	5.07246		5.00864	7.63889		6.57143	5.95238		6.43127	3.28638		6.30915	5.87393
	I am not concerned about my data being misused	5.31496	5.26316	5.89623	3.73444	6.41026	4.16667	7.14286		5.82121	5.07246		7.08117	6.94444		7.14286	7.14286		7.4401	5.16432		6.62461	7.02006
	I am not concerned about being tracked by the government	9.25197	8.77193	6.13208	9.95851	13.4615	11.4583	16.6667		6.44491	13.0435		12.2625	16.6667		15	12.6984		14.5019	12.2066		13.2492	14.3266
	I don't know	0.885827	0	0.943396	0	3.20513	0	0		0.831601	0		0.345423	0.925926		0.571429	0.396825		0.630517	0		1.26183	0.143266
	Other (please specify)	0.0984252	0	0	0.414938	0	0	0		0	0		0.172712	0.694444		0.285714	0.793651		0.504414	0		0.946372	0.143266
Q11_2. [Asked only to those responding 1, 2 or 3 to Q11] You said you do not trust the government to use this technology responsibly, rating your level of trust as [insert rating from Q11]. Which of the following are reasons for your rating? Please select all that apply. [Allow multiple responses]
	I do not generally trust the government	35.6299	42.1053	32.0755	38.1743	35.2564	42.7083	33.3333		33.264	39.8551		40.4145	35.4167		38.4286	41.2698		38.4615	40.3756		34.3849	40.9742
	It is not beneficial for the security of society	14.3701	21.0526	12.0283	17.8423	16.0256	12.5	7.14286		13.0977	10.8696		11.0535	7.40741		9	9.52381		9.07945	10.3286		7.57098	10.0287
	The loss of privacy I might experience outweighs any benefit to society	31.7913	26.3158	30.4245	37.3444	32.6923	30.2083	21.4286		29.9376	27.5362		21.5889	18.5185		21.8571	20.6349		21.6898	20.6573		20.1893	21.9198
	It is not beneficial for my own personal security	18.2087	15.7895	17.4528	21.1618	19.2308	19.7917	4.7619		17.2557	15.2174		12.2625	10.6481		12.5714	11.9048		12.1059	12.6761		11.3565	12.4642
	It affects me personally	12.1063	15.7895	11.0849	14.1079	10.8974	13.5417	7.14286		11.6424	11.5942		6.39033	4.86111		5.71429	7.14286		6.43127	5.6338		5.36278	6.59026
	I do not trust that my data will be stored securely	37.4016	36.8421	32.3113	41.0788	41.0256	44.7917	38.0952		32.8482	42.7536		39.7237	33.1019		36.4286	40.4762		37.4527	40.8451		37.8549	38.2521
	I am concerned about my data being misused	40.4528	43.8596	35.1415	42.7386	46.1538	46.875	40.4762		36.1746	44.9275		41.9689	35.8796		37.8571	44.0476		39.3443	43.662		39.4322	40.2579
	I do not trust the government to use the technology ethically	37.9921	42.1053	31.6038	42.7386	41.0256	46.875	38.0952		32.8482	44.2029		40.0691	36.1111		36.8571	44.4444		39.2182	39.9061		39.7476	39.1117
	I cannot give my consent or opt out	31.8898	38.5965	27.3585	34.8548	31.4103	41.6667	30.9524		28.6902	38.4058		31.0881	28.9352		30.4286	31.3492		31.1475	30.0469		30.5994	30.8023
	I am concerned about being tracked by the government	28.937	35.0877	24.2925	33.61	32.6923	28.125	28.5714		25.5717	28.2609		21.5889	24.0741		22.2857	26.1905		23.5813	23.0047		23.3438	23.4957
	It infringes on the privacy of all people in society	37.1063	42.1053	31.8396	41.0788	39.1026	44.7917	35.7143		33.0561	42.029		33.8515	32.4074		33	37.3016		33.7957	36.1502		35.6467	33.6676
	It normalises surveillance	32.6772	36.8421	29.4811	38.1743	32.0513	35.4167	23.8095		30.3534	31.8841		34.5423	32.1759		33.4286	36.5079		33.9218	36.6197		35.6467	33.6676
	I don't know	0.393701	0	0.471698	0	1.28205	0	0		0.4158	0		0.345423	0.694444		0.571429	0.396825		0.252207	1.40845		0.630915	0.429799
	Other (please specify)	0.393701	0	0	0.829876	1.28205	0	0		0	0		1.20898	0.462963		1.14286	0.396825		0.882724	0.938967		0.630915	1.00287
Q12. To what extent do you trust private companies in your country to use facial recognition technology responsibly? Please answer using the scale 1 I do not trust at all to 6 I trust very much
	1	41.7323	47.3684	33.2547	48.5477	45.5128	53.125	40.4762		34.9272	49.2754		45.9413	43.0556		44.1429	46.8254		44.6406	47.8873		47.0032	44.6991
	2	17.815	17.5439	15.8019	16.5975	21.7949	22.9167	19.0476		16.0083	21.7391		26.4249	25.6944		26.8571	24.6032		26.4817	23.0047		23.9748	26.361
	3	13.0906	14.0351	11.3208	17.8423	12.8205	7.29167	16.6667		11.6424	10.1449		14.6805	18.9815		16.2857	14.2857		15.6368	18.3099		17.3502	15.616
	4	12.3031	7.01754	15.0943	9.12863	11.5385	12.5	11.9048		14.1372	12.3188		7.94473	7.63889		8.57143	8.73016		8.70113	7.04225		8.51735	8.30946
	5	9.84252	10.5263	16.2736	5.39419	3.84615	3.125	7.14286		15.5925	4.34783		3.97237	3.47222		3.28571	4.7619		3.90921	2.34742		2.83912	4.01146
	6	5.21654	3.50877	8.25472	2.48963	4.48718	1.04167	4.7619		7.69231	2.17391		1.03627	1.15741		0.857143	0.793651		0.630517	1.40845		0.315457	1.00287
	1-3 do not trust	72.6378	78.9474	60.3774	82.9876	80.1282	83.3333	76.1905		62.578	81.1594		87.0466	87.7315		87.2857	85.7143		86.7591	89.2019		88.3281	86.6762
	4-6 trust	27.3622	21.0526	39.6226	17.0124	19.8718	16.6667	23.8095		37.422	18.8406		12.9534	12.2685		12.7143	14.2857		13.2409	10.7981		11.6719	13.3238
Q12_1. [Asked only to those responding 4, 5 or 6 to Q12] You said you trust private companies to use this technology responsibly, rating your level of trust as [insert rating from Q12]. Which of the following are reasons for your rating? Please select all that apply. [Allow multiple responses]
	I generally trust private companies	9.15354	5.26316	13.2075	4.97925	9.61538	3.125	9.52381		12.2661	5.07246		1.89983	3.00926		2.42857	2.38095		2.39596	1.87793		3.47003	1.86246
	It is beneficial for the security of society	12.2047	8.77193	18.8679	4.97925	11.5385	5.20833	9.52381		17.6715	6.52174		5.52677	5.55556		6	5.95238		5.92686	5.16432		5.99369	5.73066
	The benefits to society outweigh any loss of privacy I might experience	9.74409	5.26316	15.8019	2.90456	9.61538	4.16667	7.14286		14.553	5.07246		3.45423	3.24074		3.28571	3.96825		3.5309	3.28638		3.15457	3.58166
	It is beneficial for my own personal security	11.0236	5.26316	16.0377	7.88382	9.61538	5.20833	4.7619		14.7609	5.07246		3.97237	3.47222		3.71429	5.15873		4.16141	3.28638		4.73186	3.58166
	It does not affect me personally	8.16929	8.77193	11.7925	4.14938	6.41026	5.20833	7.14286		11.4345	5.7971		4.14508	4.39815		4.28571	3.57143		4.41362	2.8169		1.57729	5.15759
	I trust that my data will be stored securely	7.67717	10.5263	10.8491	4.14938	7.05128	2.08333	7.14286		10.8108	3.62319		3.79965	3.00926		3.28571	4.36508		3.5309	2.8169		2.52366	3.86819
	I trust private companies to use the technology ethically	7.28346	7.01754	10.6132	4.14938	7.69231	1.04167	4.7619		44.4906	16.6667		4.31779	2.77778		3.57143	3.96825		3.657	3.28638		3.78549	3.4384
	I can give my consent or opt out	6.00394	7.01754	8.01887	2.90456	7.05128	2.08333	7.14286		37.0062	14.4928		1.38169	4.62963		2.85714	3.57143		2.90038	3.28638		2.83912	3.15186
	I am not concerned about my data being misused	4.23228	7.01754	6.36792	2.07469	3.84615	0	2.38095		66.736	26.087		1.20898	1.38889		1	1.5873		1.26103	0.469484		0.946372	1.14613
	I am not concerned about being tracked by private companies	4.03543	3.50877	4.24528	3.3195	4.48718	4.16667	4.7619		92.3077	34.7826		2.76339	2.5463		2.42857	2.77778		2.77427	1.87793		1.89274	2.86533
	I don't know	0.984252	0	0.707547	0	3.84615	0	2.38095		148.233	57.2464		0.690846	0.694444		0.571429	0.793651		0.630517	0.469484		0.946372	0.429799
	Other (please specify)	0.19685	1.75439	0	0.414938	0	0	0		196.05	75.3623		0.345423	0.694444		0.714286	0		0.504414	0.469484		0.315457	0.573066
Q12_2. [Asked only to those responding 1, 2 or 3 to Q12] You said you do not trust private companies to use this technology responsibly, rating your level of trust as [insert rating from Q12]. Which of the following are reasons for your rating? Please select all that apply. [Allow multiple responses]
	I do not generally trust private companies	46.5551	59.6491	40.8019	53.9419	42.3077	53.125	45.2381		43.0353	50.7246		59.9309	56.713		57.1429	60.7143		59.1425	58.6854		59.6215	58.596
	It is not beneficial for the security of society	35.3346	36.8421	27.8302	39.4191	43.5897	44.7917	33.3333		28.8981	41.3043		41.9689	32.4074		37.4286	39.2857		38.7137	38.0282		35.9621	39.6848
	The loss of privacy I might experience outweighs any benefit to society	40.6496	38.5965	33.2547	46.473	48.0769	50	35.7143		33.8877	45.6522		37.3057	32.8704		36.8571	36.5079		37.7049	33.8028		34.0694	38.1089
	It is not beneficial for my own personal security	36.122	35.0877	29.2453	40.6639	45.5128	43.75	28.5714		29.9376	39.1304		34.1969	28.4722		31	35.7143		33.4174	27.6995		30.2839	33.0946
	It affects me personally	23.1299	17.5439	20.0472	29.4606	23.7179	26.0417	16.6667		19.7505	23.1884		17.2712	13.6574		16	16.2698		17.2762	12.2066		16.4038	16.1891
	I do not trust that my data will be stored securely	51.6732	50.8772	40.3302	58.0913	60.8974	66.6667	61.9048		41.58	65.2174		62.0035	63.6574		63	61.5079		63.5561	60.5634		62.1451	63.1805
	I am concerned about my data being misused	53.248	52.6316	42.217	58.9212	65.3846	67.7083	54.7619		43.4511	63.7681		68.7392	63.8889		66.7143	66.6667		67.087	67.6056		65.6151	67.765
	I do not trust private companies to use the technology ethically	48.9173	52.6316	38.2075	56.0166	55.1282	63.5417	54.7619		39.9168	60.8696		61.4853	57.4074		58.8571	63.0952		62.0429	55.3991		57.7287	61.6046
	I cannot give my consent or opt out	38.2874	35.0877	31.1321	43.5685	45.5128	47.9167	35.7143		31.6008	44.2029		44.2142	41.4352		43.1429	46.4286		46.0277	36.6197		39.7476	45.5587
	I am concerned about being tracked by private companies	42.3228	45.614	33.2547	46.888	53.8462	50	42.8571		34.7193	47.8261		48.0138	46.5278		47.2857	51.9841		49.3064	46.4789		47.0032	49.1404
	It infringes on the privacy of all people in society	45.6693	47.3684	35.8491	49.7925	56.4103	58.3333	50		37.2141	55.7971		49.9136	48.1481		48.7143	50.3968		50.1892	46.4789		48.8959	49.4269
	It normalises surveillance	37.0079	35.0877	31.3679	42.3237	37.8205	46.875	40.4762		31.8087	44.9275		44.2142	40.7407		43.1429	42.0635		44.6406	39.9061		45.1104	42.5501
	I don't know	0.688976	0	0.707547	0.829876	1.28205	0	0		0.623701	0		0.345423	1.15741		1	0		0.630517	0.938967		1.26183	0.429799
	Other (please specify)	0.590551	1.75439	0.235849	0.414938	0.641026	2.08333	0		0.4158	1.44928		1.72712	0.925926		1.14286	2.38095		1.38714	1.87793		2.2082	1.14613

## Sheet: SECTION 4. Court
Public attitudes towards the use of automatic face recognition technology in criminal justice systems around the world
Ritchie, Cartledge, Growns, Yan, Wang, Guo, Kramer, Edmond, Martire, San Roque, & White
Data Collection Dates: 28th December 2019 - 29th January 2020
			Age Groups										Gender			Ethnicity			Region			Education
		Total	16-24	25-34	35-44	45-54	55-64	65-74	75+	16-34	55+		Male	Female		White	Non-White (including mixed race)		Urban	Rural		No higher education	University education
	Base	1016	57	424	241	156	96	42	0	481	138		579	432		700	252		793	213		317	698
Section 4. The use of facial recognition technology in court
If facial recognition technology were to be used as evidence in court in your country:
Q13. To what extent do you agree with it being used to secure convictions without other evidence? Please answer using the scale 1 do not agree at all to 6 strongly agree
	1	27.0669	28.0702	24.5283	29.0456	26.2821	29.1667	38.0952		24.948	31.8841		20.5527	19.9074		21	19.4444		21.1854	20.1878		20.1893	21.3467
	2	17.126	14.0351	13.9151	20.7469	21.1538	18.75	14.2857		13.9293	17.3913		21.2435	19.213		20.5714	21.4286		20.9332	23.4742		19.5584	22.063
	3	18.1102	21.0526	15.3302	20.332	23.7179	19.7917	4.7619		16.0083	15.2174		24.8705	21.9907		25.1429	20.6349		24.0858	22.5352		21.7666	24.9284
	4	16.7323	22.807	17.4528	15.3527	14.1026	14.5833	23.8095		18.0873	17.3913		19.171	23.8426		18.4286	25		20.4288	18.3099		23.9748	17.9083
	5	15.5512	10.5263	21.4623	10.3734	10.2564	14.5833	14.2857		20.1663	14.4928		7.77202	12.037		9.14286	9.12698		8.70113	8.92019		7.88644	9.31232
	6	5.41339	3.50877	7.31132	4.14938	4.48718	3.125	4.7619		6.86071	3.62319		6.39033	3.00926		5.71429	4.36508		4.66583	6.57277		6.62461	4.44126
	1-3 do not agree	62.3031	63.1579	53.7736	70.1245	71.1538	67.7083	57.1429		54.8857	64.4928		66.6667	61.1111		66.7143	61.5079		66.2043	66.1972		61.5142	68.3381
	4-6 agree	37.6969	36.8421	46.2264	29.8755	28.8462	32.2917	42.8571		45.1143	35.5072		33.3333	38.8889		33.2857	38.4921		33.7957	33.8028		38.4858	31.6619
Q14. To what extent do you agree with it being used to secure convictions in conjunction with other evidence? Please answer using the scale 1 do not agree at all to 6 strongly agree
	1	4.62598	12.2807	4.71698	4.97925	2.5641	4.16667	0		5.61331	2.89855		1.20898	2.08333		1.71429	1.5873		1.51324	1.87793		2.2082	1.43266
	2	4.23228	5.26316	4.00943	4.14938	6.41026	3.125	0		4.158	2.17391		6.21762	3.24074		4.14286	6.34921		5.04414	4.22535		3.47003	5.44413
	3	11.2205	8.77193	12.0283	12.0332	9.61538	11.4583	7.14286		11.6424	10.1449		7.77202	9.72222		8.28571	7.53968		7.69231	9.85915		9.14826	7.73639
	4	25.0984	29.8246	29.717	23.6515	19.8718	12.5	28.5714		29.7297	17.3913		21.7617	17.5926		21	18.254		20.3026	21.5962		18.612	21.3467
	5	28.937	17.5439	27.8302	29.0456	33.9744	31.25	30.9524		26.6112	31.1594		30.7427	31.4815		31.1429	30.9524		31.5259	30.0469		30.5994	31.0888
	6	25.8858	26.3158	21.6981	26.1411	27.5641	37.5	33.3333		22.2453	36.2319		32.2971	35.8796		33.7143	35.3175		33.9218	32.3944		35.9621	32.9513
	1-3 do not agree	20.0787	26.3158	20.7547	21.1618	18.5897	18.75	7.14286		21.4137	15.2174		15.1986	15.0463		14.1429	15.4762		14.2497	15.9624		14.8265	14.6132
	4-6 agree	79.9213	73.6842	79.2453	78.8382	81.4103	81.25	92.8571		78.5863	84.7826		84.8014	84.9537		85.8571	84.5238		85.7503	84.0376		85.1735	85.3868
Q15. To what extent do you agree that it should only be used as a tool to aid investigation and should not be used in court at all? Please answer using the scale 1 do not agree at all to 6 strongly agree
	1	16.2402	15.7895	10.3774	20.7469	19.2308	26.0417	16.6667		11.0187	23.1884		13.8169	14.8148		14.5714	14.6825		14.5019	14.0845		17.3502	13.6103
	2	16.5354	14.0351	12.0283	20.332	20.5128	15.625	30.9524		12.2661	20.2899		24.525	27.5463		25.2857	28.1746		26.2295	26.2911		24.6057	26.7908
	3	23.1299	29.8246	21.934	21.1618	26.2821	22.9167	26.1905		22.869	23.913		31.2608	29.8611		30.7143	29.7619		30.6431	29.5775		29.9685	30.5158
	4	18.6024	15.7895	21.6981	17.0124	15.3846	22.9167	2.38095		20.9979	16.6667		16.2349	15.2778		15.5714	13.8889		15.6368	14.554		12.6183	16.4756
	5	14.3701	12.2807	18.8679	12.4481	10.2564	5.20833	19.0476		18.0873	9.42029		9.32642	7.87037		8.71429	8.73016		8.57503	9.38967		10.4101	7.87966
	6	11.122	12.2807	15.0943	8.29876	8.33333	7.29167	4.7619		14.7609	6.52174		4.83592	4.62963		5.14286	4.7619		4.41362	6.10329		5.04732	4.72779
	1-3 do not agree	55.9055	59.6491	44.3396	62.2407	66.0256	64.5833	73.8095		46.1538	67.3913		69.6028	72.2222		70.5714	72.619		71.3745	69.9531		71.9243	70.9169
	4-6 agree	44.0945	40.3509	55.6604	37.7593	33.9744	35.4167	26.1905		53.8462	32.6087		30.3972	27.7778		29.4286	27.381		28.6255	30.0469		28.0757	29.0831

## Sheet: SECTION 5. Accuracy
Public attitudes towards the use of automatic face recognition technology in criminal justice systems around the world
Ritchie, Cartledge, Growns, Yan, Wang, Guo, Kramer, Edmond, Martire, San Roque, & White
Data Collection Dates: 28th December 2019 - 29th January 2020
			Age Groups										Gender			Ethnicity			Region			Education
		Total	16-24	25-34	35-44	45-54	55-64	65-74	75+	16-34	55+		Male	Female		White	Non-White (including mixed race)		Urban	Rural		No higher education	University education
	Base	1016	57	424	241	156	96	42	0	481	138		579	432		700	252		793	213		317	698
Section 5. Accuracy of facial recognition technology
Thinking about facial recognition technology which searches for a target person through databases of images containing multiple different people, please answer the following questions:
Q16. How accurate do you think this technology is at identifying the correct person from a database? Please answer using the scale 1 not accurate at all to 6 very accurate
	1	2.06693	5.26316	1.41509	2.07469	1.92308	3.125	2.38095		1.8711	2.89855		2.07254	1.38889		1.57143	1.98413		1.76545	2.34742		1.57729	2.00573
	2	5.01969	8.77193	4.95283	4.56432	5.12821	5.20833	2.38095		5.40541	4.34783		8.46287	5.55556		6.71429	8.33333		7.314	7.51174		6.62461	7.73639
	3	16.8307	22.807	15.3302	16.1826	25.641	9.375	11.9048		16.2162	10.1449		16.753	19.213		17.7143	15.0794		16.7718	18.7793		19.2429	16.1891
	4	36.122	33.3333	37.7358	40.6639	30.1282	33.3333	26.1905		37.2141	31.1594		41.4508	39.3519		41	41.6667		41.2358	39.9061		38.8013	41.9771
	5	30.7087	26.3158	32.5472	27.3859	26.9231	37.5	35.7143		31.8087	36.9565		27.8066	30.0926		28.4286	30.1587		29.6343	25.3521		29.3375	28.51
	6	9.25197	3.50877	8.01887	9.12863	10.2564	11.4583	21.4286		7.48441	14.4928		3.45423	4.39815		4.57143	2.77778		3.27869	6.10329		4.4164	3.58166
	1-3 not accurate	23.9173	36.8421	21.6981	22.8216	32.6923	17.7083	16.6667		23.4927	17.3913		27.2884	26.1574		26	25.3968		25.8512	28.6385		27.4448	25.9312
	4-6 accurate	76.0827	63.1579	78.3019	77.1784	67.3077	82.2917	83.3333		76.5073	82.6087		72.7116	73.8426		74	74.6032		74.1488	71.3615		72.5552	74.0688
Q17. How accurate do you think this technology is at recognising the same person across changes in their appearance?
	1	4.62598	12.2807	3.53774	4.14938	5.12821	6.25	2.38095		4.5738	5.07246		5.18135	3.93519		4.85714	3.1746		4.53972	5.16432		3.78549	5.01433
	2	12.4016	8.77193	11.3208	15.3527	14.7436	9.375	9.52381		11.0187	9.42029		15.544	12.2685		13.5714	14.2857		14.2497	16.9014		16.0883	13.8968
	3	22.9331	22.807	21.6981	25.7261	25.641	21.875	11.9048		21.8295	18.8406		31.9516	30.787		33.2857	28.1746		32.2825	27.6995		27.4448	33.2378
	4	29.5276	28.0702	30.6604	27.3859	28.2051	31.25	33.3333		30.3534	31.8841		32.1244	34.9537		32.4286	36.1111		32.1564	35.6808		34.3849	32.235
	5	23.4252	24.5614	24.7642	22.4066	17.9487	25	30.9524		24.7401	26.8116		13.4715	15.5093		13.5714	17.4603		15.3846	11.7371		16.7192	13.7536
	6	7.08661	3.50877	8.01887	4.97925	8.33333	6.25	11.9048		7.48441	7.97101		1.72712	2.5463		2.28571	0.793651		1.38714	2.8169		1.57729	1.86246
	1-3 not accurate	39.9606	43.8596	36.5566	45.2282	45.5128	37.5	23.8095		37.422	33.3333		52.677	46.9907		51.7143	45.6349		51.0719	49.7653		47.3186	52.149
	4-6 accurate	60.0394	56.1404	63.4434	54.7718	54.4872	62.5	76.1905		62.578	66.6667		47.323	53.0093		48.2857	54.3651		48.9281	50.2347		52.6814	47.851
Q18. How accurate do you think this type of facial recognition technology is compared to these different forms of identification?
Q18_1. DNA
	Facial recognition technology is less accurate	73.0315	75.4386	61.3208	80.4979	76.2821	93.75	85.7143		62.9938	91.3043		87.5648	88.1944		87.8571	90.0794		89.029	87.7934		89.2744	88.5387
	They are both equally accurate	18.7008	19.2982	23.8208	17.0124	17.3077	5.20833	11.9048		23.2848	7.24638		10.7081	8.7963		10.2857	7.93651		8.95334	10.7981		8.83281	9.59885
	Facial recognition technology is more accurate	8.26772	5.26316	14.8585	2.48963	6.41026	1.04167	2.38095		13.7214	1.44928		1.72712	3.00926		1.85714	1.98413		2.01765	1.40845		1.89274	1.86246
Q18_2. Fingerprints
	Facial recognition technology is less accurate	59.6457	70.1754	54.0094	61.4108	60.8974	71.875	59.5238		55.9252	68.1159		73.2297	75.6944		74.8571	75.7937		75.2837	74.1784		76.0252	74.7851
	They are both equally accurate	27.9528	19.2982	27.8302	30.7054	28.8462	22.9167	33.3333		26.8191	26.087		21.9344	20.1389		21.2857	19.8413		20.4288	22.5352		20.1893	21.0602
	Facial recognition technology is more accurate	12.4016	10.5263	18.1604	7.88382	10.2564	5.20833	7.14286		17.2557	5.7971		4.83592	4.16667		3.85714	4.36508		4.28752	3.28638		3.78549	4.15473
Q18_3. Eyewitness testimony
	Facial recognition technology is less accurate	10.2362	15.7895	10.8491	10.7884	9.61538	5.20833	7.14286		11.4345	5.7971		9.67185	5.55556		8.71429	5.15873		7.94451	6.57277		8.51735	7.02006
	They are both equally accurate	29.626	22.807	32.0755	23.6515	35.8974	32.2917	19.0476		30.9771	28.2609		30.7427	26.8519		29	28.9683		29.8865	28.169		27.1293	30.5158
	Facial recognition technology is more accurate	60.1378	61.4035	57.0755	65.5602	54.4872	62.5	73.8095		57.5884	65.942		59.5855	67.5926		62.2857	65.873		62.169	65.2582		64.3533	62.4642
Q18_4. Iris / eye scanning
	Facial recognition technology is less accurate	51.5748	54.386	44.3396	56.0166	56.4103	60.4167	57.1429		45.5301	59.4203		63.0397	59.7222		62.4286	60.3175		62.9256	61.0329		64.0379	61.6046
	They are both equally accurate	30.5118	28.0702	30.1887	32.7801	27.5641	32.2917	30.9524		29.9376	31.8841		28.4974	29.1667		29	29.3651		28.4994	28.6385		24.9211	30.2292
	Facial recognition technology is more accurate	17.9134	17.5439	25.4717	11.2033	16.0256	7.29167	11.9048		24.5322	8.69565		8.46287	11.1111		8.57143	10.3175		8.57503	10.3286		11.041	8.16619
Q18_5. Voice recognition
	Facial recognition technology is less accurate	15.6496	10.5263	15.3302	14.9378	19.2308	17.7083	11.9048		14.7609	15.942		12.7807	12.7315		12.4286	12.6984		12.7364	14.554		13.8801	12.6074
	They are both equally accurate	48.5236	40.3509	46.6981	50.2075	50	51.0417	57.1429		45.9459	52.8986		46.6321	47.9167		44.4286	50		47.1627	43.662		44.795	47.4212
	Facial recognition technology is more accurate	35.8268	49.1228	37.9717	34.8548	30.7692	31.25	30.9524		39.2931	31.1594		40.5872	39.3519		43.1429	37.3016		40.1009	41.784		41.3249	39.9713
Q19. How accurate (in percentage) would this technology need to be in order for you to agree to it being used to identify anyone in society?
	0	1.1811	3.50877	0.471698	1.65975	0.641026	3.125	0		0.831601	2.17391		0.345423	0		0.285714	0		0.126103	0.469484		0.315457	0.143266
	0.1	0	0	0	0	0	0	0		0	0		0	0.231481		0	0		0.126103	0		0	0.143266
	0.2	0.590551	0	0.943396	0.414938	0.641026	0	0		0.831601	0		0	0		0	0		0	0		0	0
	0.3	0.0984252	0	0.235849	0	0	0	0		0.2079	0		0.690846	0.231481		0.428571	0.396825		0.504414	0		0.315457	0.429799
	0.4	0.590551	0	0.471698	0.414938	1.92308	0	0		0.4158	0		0.518135	0.231481		0.428571	0		0.37831	0.469484		0.315457	0.429799
	0.5	1.1811	1.75439	1.41509	1.24481	1.28205	0	0		1.4553	0		0.863558	0.925926		0.285714	1.19048		0.504414	0.469484		0.630915	0.429799
	0.6	2.55906	0	4.24528	2.48963	0.641026	1.04167	0		3.7422	0.724638		1.89983	2.31481		1.85714	2.38095		2.01765	1.87793		1.57729	2.149
	0.7	6.69291	15.7895	11.0849	3.73444	1.28205	1.04167	0		11.6424	0.724638		4.83592	5.09259		4.85714	5.15873		5.42245	3.28638		3.78549	5.30086
	0.8	15.6496	8.77193	19.5755	10.3734	19.8718	11.4583	9.52381		18.2952	10.8696		14.6805	16.6667		16.1429	13.4921		14.628	16.9014		14.511	15.4728
	0.9	39.3701	29.8246	34.9057	46.473	40.3846	43.75	42.8571		34.3035	43.4783		44.3869	45.1389		44.8571	44.8413		45.3972	44.6009		44.164	45.5587
	1	32.0866	40.3509	26.6509	33.195	33.3333	39.5833	47.619		28.2744	42.029		31.7789	29.1667		30.8571	32.5397		30.8953	31.9249		34.3849	29.9427
Q20. Do you think this technology is equally accurate with people of different genders?
	Yes	49.7047	49.1228	54.4811	47.3029	41.6667	42.7083	61.9048		53.8462	48.5507		34.3696	37.037		33.5714	35.3175		33.9218	38.4977		38.1703	33.0946
	No	18.7008	17.5439	18.8679	17.8423	21.1538	18.75	14.2857		18.711	17.3913		16.0622	14.8148		15.8571	16.2698		15.2585	17.8404		13.5647	17.0487
	I don't know	31.5945	33.3333	26.6509	34.8548	37.1795	38.5417	23.8095		27.4428	34.058		49.5682	48.1481		50.5714	48.4127		50.8197	43.662		48.265	49.8567
Q20_1. [Asked only to those responding 'No' Q20] Which gender(s) do you think this technology is most accurate with? [Allow multiple responses]
	Male	14.0748	14.0351	13.4434	14.1079	16.6667	14.5833	9.52381		13.5135	13.0435		12.4352	11.5741		12.4286	13.0952		11.8537	14.0845		11.3565	12.894
	Female	3.44488	1.75439	3.77358	3.3195	3.20513	4.16667	2.38095		3.5343	3.62319		3.97237	2.77778		3.57143	2.38095		3.40479	3.28638		1.89274	4.15473
	Other	0.19685	0	0	0	0.641026	0	2.38095		0	0.724638		0.345423	0.462963		0.285714	0.793651		0.37831	0.469484		0.315457	0.429799
Q21. Do you think this technology is equally accurate with people of different ethnicities?
	Yes	49.1142	45.614	53.066	48.5477	41.6667	43.75	57.1429		52.183	47.8261		36.0967	38.1944		35.2857	37.3016		36.6961	36.6197		37.5394	35.9599
	No	27.3622	33.3333	27.1226	26.1411	26.9231	31.25	21.4286		27.8586	28.2609		29.5337	25		28.8571	28.1746		28.1211	31.9249		28.7066	29.0831
	I don't know	23.5236	21.0526	19.8113	25.3112	31.4103	25	21.4286		19.9584	23.913		34.3696	36.8056		35.8571	34.5238		35.1828	31.4554		33.7539	34.957
Q21_1. [Asked only to those responding 'No' Q21] Which ethnicity(ies) do you think this technology is most accurate with? [Allow multiple responses]
	White	19.8819	24.5614	19.1038	18.2573	20.5128	28.125	9.52381		19.7505	22.4638		27.1157	23.1481		26.5714	26.1905		26.2295	28.6385		27.4448	26.5043
	Asian - Indian	0.0984252	0	0	0	0.641026	0	0		0	0		0.690846	1.62037		1.14286	1.19048		1.00883	1.40845		2.2082	0.716332
	Asian - Chinese	0.295276	1.75439	0	0.414938	0.641026	0	0		0.2079	0		1.03627	0.462963		0.857143	0.793651		0.882724	1.40845		1.57729	0.716332
	Asian - Other	0.0984252	1.75439	0	0	0	0	0		0.2079	0		0.345423	0.231481		0.428571	0		0.37831	0.469484		0	0.573066
	Black	0.492126	1.75439	0.943396	0	0	0	0		1.0395	0		1.20898	3.24074		1.57143	1.5873		2.01765	0.469484		1.89274	1.7192
	Hispanic	0.688976	0	1.65094	0	0	0	0		1.4553	0		2.9361	3.00926		2.85714	3.1746		3.15259	2.34742		3.78549	2.5788
	Arab	0.0984252	0	0	0.414938	0	0	0		0	0		1.5544	1.62037		1.42857	1.98413		1.76545	1.40845		2.83912	1.14613
	Mixed / multiple ethnic groups	0.590551	0	0.943396	0.414938	0	0	2.38095		0.831601	0.724638		3.28152	1.85185		2.85714	1.5873		2.52207	1.87793		2.83912	2.29226
	Other (please specify)	0	0	0	0	0	0	0		0	0		1.03627	1.15741		1	1.5873		1.00883	1.40845		0.315457	1.43266
Q22. If this technology was more accurate with, for example, white than non-white people, to what extent do you agree with its use? Please answer using the scale 1 do not agree at all to 6 strongly agree.
	1	28.1496	36.8421	22.8774	33.61	31.4103	27.0833	28.5714		24.5322	27.5362		27.6339	27.5463		27.2857	28.5714		27.4905	27.6995		27.4448	27.6504
	2	15.6496	10.5263	12.2642	18.2573	17.3077	25	14.2857		12.0582	21.7391		20.2073	16.6667		17.2857	21.8254		19.1677	15.9624		17.0347	19.341
	3	15.1575	22.807	12.9717	14.1079	19.2308	17.7083	11.9048		14.1372	15.942		18.6528	18.5185		18.7143	16.2698		17.5284	22.0657		17.6656	18.7679
	4	18.3071	17.5439	19.1038	20.332	16.0256	14.5833	16.6667		18.9189	15.2174		17.962	17.5926		18.8571	17.0635		17.9067	18.7793		20.1893	17.192
	5	15.6496	8.77193	24.5283	8.29876	10.2564	6.25	19.0476		22.6611	10.1449		10.7081	13.1944		12.1429	11.9048		12.3581	10.7981		11.6719	11.8911
	6	7.08661	3.50877	8.25472	5.39419	5.76923	9.375	9.52381		7.69231	9.42029		4.83592	6.48148		5.71429	4.36508		5.54855	4.69484		5.99369	5.15759
	1-3 do not agree	58.9567	70.1754	48.1132	65.9751	67.9487	69.7917	54.7619		50.7277	65.2174		66.494	62.7315		63.2857	66.6667		64.1866	65.7277		62.1451	65.7593
	4-6 agree	41.0433	29.8246	51.8868	34.0249	32.0513	30.2083	45.2381		49.2723	34.7826		33.506	37.2685		36.7143	33.3333		35.8134	34.2723		37.8549	34.2407
Q23. If this technology was more accurate with, for example, white than non-white people, to what extent do you agree that accuracy with white people should be reduced in order to make it more equal? Please answer using the scale 1 do not agree at all to 6 strongly agree.
	1	37.7953	49.1228	27.5943	42.7386	42.3077	50	52.381		30.1455	50.7246		44.5596	46.0648		45	53.9683		44.3884	55.3991		49.8423	45.702
	2	11.9094	10.5263	9.43396	12.8631	19.2308	12.5	4.7619		9.56341	10.1449		17.2712	14.3519		16	15.0794		18.285	8.4507		14.1956	16.9054
	3	13.9764	15.7895	14.6226	11.2033	13.4615	16.6667	16.6667		14.7609	16.6667		18.4801	17.5926		18.1429	15.0794		17.4023	17.8404		14.511	18.9112
	4	18.4055	17.5439	22.1698	19.0871	13.4615	12.5	9.52381		21.6216	11.5942		12.6079	14.1204		13	9.52381		11.6015	13.615		14.511	10.745
	5	10.7283	5.26316	17.217	6.639	6.41026	1.04167	14.2857		15.8004	5.07246		3.79965	5.32407		4.85714	3.57143		5.17024	2.8169		5.04732	4.44126
	6	7.18504	1.75439	8.96226	7.46888	5.12821	7.29167	2.38095		8.10811	5.7971		3.28152	2.5463		3	2.77778		3.15259	1.87793		1.89274	3.29513
	1-3 do not agree	63.6811	75.4386	51.6509	66.805	75	79.1667	73.8095		54.4699	77.5362		80.3109	78.0093		79.1429	84.127		80.0757	81.6901		78.5489	81.5186
	4-6 agree	36.3189	24.5614	48.3491	33.195	25	20.8333	26.1905		45.5301	22.4638		19.6891	21.9907		20.8571	15.873		19.9243	18.3099		21.4511	18.4814
